# Supplementary material for: Longitudinal whole-genome based comparison of carriage and infection associated Staphylococcus aureus in northern Australian dialysis clinics
Source: PLoS One. 2021 Feb 5;16(2):e0245790. doi: 10.1371/journal.pone.0245790 (PMC7864423; doi:10.1371/journal.pone.0245790)
Supplement: S2 Data — Details of recovered carriage isolates including site of isolation, mecA and PVL status, sequence type (ST), and alignment metrics. (XLSX) [file pone.0245790.s003.xlsx]

## Sheet: S2_Data
Isolate name	Participant no.	Participant type	Round	Clinic	Study month no.	Site	Isolate no.	PVL	mecA	ST	Strain	Notes	Genome Acc	Mu50- average coverage	Mu50- mapped reads
STR1001-3-1-1	1001	Client	3	1	14	Nose	1	Neg	Neg	5*	ST5 SLV (CC5) PVL- MSSA	Novel single locus variant of ST5	ERS5312758	112.91	3383882
STR1001-6-5-1	1001	Client	6	1	24	Groin	1	Neg	Neg	5*	ST5 SLV (CC5) PVL- MSSA	Novel single locus variant of ST5	ERS5312759	131.44	3122468
STR1003-P3-2-1	1003	Client	P3	2	4	Axilla	1	Neg	Neg	5*	ST5 SLV (CC5) PVL- MSSA	Novel single locus variant of ST5	ERS5312760	123.14	3625377
STR1004-P2-1-1	1004	Client	P2	2	2	Nose	1	Neg	Pos	1	ST1 (CC1) PVL- MRSA		ERS5312761	91.48	2903608
STR1006-P3-2-1	1006	Client	P3	2	4	Axilla	1	Neg	Neg	15	ST15 (CC15) PVL- MSSA		ERS5312762	127.63	4215900
STR1007-2-5-1	1007	Client	2	2	14	Groin	1	Neg	Neg	88	ST88 PVL- MSSA		ERS5312763	109.17	3466663
STR1007-3-5-1	1007	Client	3	2	16	Groin	1	Neg	Neg	101	ST101 PVL- MSSA		ERS5312764	101.7	3249469
STR1007-3-5-3	1007	Client	3	2	16	Groin	3	Neg	Neg	88	ST88 PVL- MSSA		ERS5312765	62.1	1964652
STR1007-5-5-1	1007	Client	5	2	20	Groin	1	Neg	Neg	88	ST88 PVL- MSSA		ERS5312766	92.64	3008765
STR1007-P1-1-1	1007	Client	P1	2	1	Nose	1	Neg	Neg	88	ST88 PVL- MSSA		ERS5312767	89.25	2838682
STR1008-P1-6-1	1008	Client	P1	2	1	Skin lesion	1	Neg	Neg	45	ST45 (CC45) PVL- MSSA		ERS5312768	92.3	3369442
STR1010-P1-6-1	1010	Client	P1	2	1	Skin lesion	1	Neg	Neg	1	ST1 (CC1) PVL- MSSA		ERS5312769	104.59	3318638
STR1010-P3-3-1	1010	Client	P3	2	4	Access site	1	Pos	Pos	93*	ST93 SLV PVL+ MRSA	Novel single locus variant of ST93	ERS5312770	68.08	1514241
STR1015-P2-1-1	1015	Client	P2	2	2	Nose	1	Neg	Neg	101	ST101 PVL- MSSA		ERS5312771	143.13	4779943
STR1021-1-1-1	1021	Client	1	1	5	Nose	1	Neg	Neg	5	ST5 (CC5) PVL- MSSA		ERS5312772	123.06	3655618
STR1021-2-1-1	1021	Client	2	1	8	Nose	1	Neg	Neg	5	ST5 (CC5) PVL- MSSA		ERS5312773	118.22	3520275
STR1021-3-1-1	1021	Client	3	1	11	Nose	1	Neg	Neg	5	ST5 (CC5) PVL- MSSA		ERS5312774	97.79	2928020
STR1021-4-1-1	1021	Client	4	1	13	Nose	1	Neg	Neg	5	ST5 (CC5) PVL- MSSA		ERS5312775	68.37	2033319
STR1021-6-1-1	1021	Client	6	1	17	Nose	1	Neg	Neg	5	ST5 (CC5) PVL- MSSA		ERS5312776	130.7	3949651
STR1022-4-1-1	1022	Client	4	1	13	Nose	1	Pos	Neg	93	ST93 PVL+ MSSA		ERS5312777	73.03	1648144
STR1023-4-6-1	1023	Client	4	1	13	Skin lesion	1	Pos	Pos	5	ST5 (CC5) PVL+ MRSA		ERS5312778	117.63	2308621
STR1023-7-1-1	1023	Client	7	1	23	Nose	1	Neg	Neg	15	ST15 (CC15) PVL- MSSA		ERS5312779	122.69	3143685
STR1024-2-5-1	1024	Client	2	3	12	Groin	1	Neg	Neg	101	ST101 PVL- MSSA		ERS5312780	116.69	3708354
STR1024-2-1-1	1024	Client	2	3	12	Nose	1	Neg	Neg	101	ST101 PVL- MSSA		ERS5312781	125.09	3970954
STR1024-3-2-1	1024	Client	3	3	14	Axilla	1	Neg	Neg	101	ST101 PVL- MSSA		ERS5312782	134.23	4475404
STR1024-3-5-1	1024	Client	3	3	14	Groin	1	Neg	Neg	101	ST101 PVL- MSSA		ERS5312783	110.69	3525618
STR1024-4-2-1	1024	Client	4	3	17	Axilla	1	Neg	Neg	101	ST101 PVL- MSSA		ERS5312784	97.68	3131145
STR1024-5-5-1	1024	Client	5	3	20	Groin	1	Neg	Pos	762	ST762 (CC1) PVL- MRSA		ERS5312785	93.12	2971334
STR1025-4-5-2	1025	Client	4	1	13	Groin	2	Neg	Neg	3628	ST3628 (CC5) PVL- MSSA		ERS5312786	57.35	1705278
STR1025-4-5-1	1025	Client	4	1	13	Groin	1	Neg	Neg	953	ST953 (CC97) PVL- MSSA		ERS5312787	95.09	1961844
STR1025-4-6-1	1025	Client	4	1	13	Skin lesion	1	Neg	Neg	45	ST45 (CC45) PVL- MSSA		ERS5312788	86.25	3216932
STR1025-4-6-2	1025	Client	4	1	13	Skin lesion	2	Neg	Neg	45	ST45 (CC45) PVL- MSSA		ERS5312789	106.41	3824867
STR1026-1-5-1	1026	Client	1	3	20	Groin	1	Neg	Neg	8	ST8 (CC8) PVL- MSSA		ERS5312790	118.79	3761670
STR1027-1-5-1	1027	Client	1	1	6	Groin	1	Neg	Neg	5	ST5 (CC5) PVL- MSSA		ERS5312791	142.64	3393692
STR1027-4-6-1	1027	Client	4	1	14	Skin lesion	1	Pos	Neg	121	ST121 PVL+ MSSA		ERS5312792	83.5	1828986
STR1027-5-5-1	1027	Client	5	1	19	Groin	1	Pos	Neg	121	ST121 PVL+ MSSA		ERS5312793	145.5	4142373
STR1027-6-1-1	1027	Client	6	3	26	Nose	1	Neg	Neg	5	ST5 (CC5) PVL- MSSA		ERS5312794	158.28	3764543
STR1028-1-1-1	1028	Client	1	1	5	Nose	1	Neg	Pos	762	ST762 (CC1) PVL- MRSA		ERS5312795	137.93	3521599
STR1029-6-2-1	1029	Client	6	1	18	Axilla	1	Neg	Neg	5	ST5 (CC5) PVL- MSSA		ERS5312796	162.89	5052103
STR1033-6-1-1	1033	Client	6	1	19	Nose	1	Neg	Neg	15	ST15 (CC15) PVL- MSSA		ERS5312797	96.65	3090545
STR1034-5-1-1	1034	Staff	5	1	15	Nose	1	Neg	Neg	834	ST834 (CC1) PVL- MSSA		ERS5312798	97.47	3094214
STR1034-6-1-1	1034	Staff	6	1	21	Nose	1	Neg	Neg	834	ST834 (CC1) PVL- MSSA		ERS5312799	79.72	2551691
STR1034-7-1-1	1034	Staff	7	1	24	Nose	1	Neg	Neg	834	ST834 (CC1) PVL- MSSA		ERS5312800	112.6	2896662
STR1041-3-5-1	1041	Staff	3	5	12	Groin	1	Neg	Neg	97	ST97 (CC97) PVL- MSSA		ERS5312801	122.43	2530667
STR1041-5-5-1	1041	Staff	5	1	17	Groin	1	Neg	Neg	97	ST97 (CC97) PVL- MSSA		ERS5312802	52.01	1661387
STR1041-6-1-1	1041	Staff	6	2	19	Nose	1	Neg	Neg	5*	ST5 SLV (CC5) PVL- MSSA	Novel single locus variant of ST5	ERS5312803	129.48	3894398
STR1042-1-1-1	1042	Client	1	1	6	Nose	1	Neg	Pos	1	ST1 (CC1) PVL- MRSA		ERS5312804	99.32	2071770
STR1045-2-1-1	1045	Staff	2	5	8	Nose	1	Neg	Neg	5	ST5 (CC5) PVL- MSSA		ERS5312805	115.12	3407931
STR1045-3-1-1	1045	Staff	3	5	11	Nose	1	Neg	Neg	5	ST5 (CC5) PVL- MSSA		ERS5312806	117.89	3484899
STR1045-4-1-1	1045	Staff	4	5	13	Nose	1	Neg	Neg	5	ST5 (CC5) PVL- MSSA		ERS5312807	153.85	4746510
STR1045-5-1-1	1045	Staff	5	5	16	Nose	1	Neg	Neg	5	ST5 (CC5) PVL- MSSA		ERS5312808	135.86	4021249
STR1045-5-1-2	1045	Staff	5	5	16	Nose	2	Neg	Neg	5	ST5 (CC5) PVL- MSSA		ERS5312809	120.38	3572935
STR1045-6-1-1	1045	Staff	6	5	18	Nose	1	Neg	Neg	5	ST5 (CC5) PVL- MSSA		ERS5312810	112.37	3340744
STR1045-8-1-1	1045	Staff	8	5	24	Nose	1	Neg	Neg	5	ST5 (CC5) PVL- MSSA		ERS5312811	169.06	4042119
STR1046-1-1-1	1046	Staff	1	5	6	Nose	1	Neg	Neg	12	ST12 PVL- MSSA		ERS5312812	99.54	2060867
STR1046-2-1-1	1046	Staff	2	5	8	Nose	1	Neg	Neg	12	ST12 PVL- MSSA		ERS5312813	95.44	1983643
STR1046-3-1-1	1046	Staff	3	5	11	Nose	1	Neg	Neg	12	ST12 PVL- MSSA		ERS5312814	80.02	1644067
STR1046-4-1-1	1046	Staff	4	5	13	Nose	1	Neg	Neg	12	ST12 PVL- MSSA		ERS5312815	107.94	2245357
STR1046-5-1L-1	1046	Staff	5	5	16	Nose	1L	Neg	Neg	12	ST12 PVL- MSSA	Left nostril	ERS5312816	96.29	1989677
STR1046-5-1R-1	1046	Staff	5	5	16	Nose	1R	Neg	Neg	12	ST12 PVL- MSSA	Right nostil	ERS5312817	100.36	2062879
STR1046-6-1-1	1046	Staff	6	5	18	Nose	1	Neg	Neg	12	ST12 PVL- MSSA		ERS5312818	56.73	1801651
STR1046-7-1-1	1046	Staff	7	5	22	Nose	1	Neg	Neg	12	ST12 PVL- MSSA		ERS5312819	113.59	3681215
STR1046-8-1-1	1046	Staff	8	5	24	Nose	1	Neg	Neg	12	ST12 PVL- MSSA		ERS5312820	133.31	3413317
STR1048-4-1-1	1048	Staff	4	5	13	Nose	1	Neg	Neg	8	ST8 (CC8) PVL- MSSA		ERS5312821	104.24	3306989
STR1048-6-1-1	1048	Staff	6	5	18	Nose	1	Neg	Neg	8	ST8 (CC8) PVL- MSSA		ERS5312822	108.82	3449066
STR1049-1-5-1	1049	Staff	1	1	6	Groin	1	Neg	Neg	5*	ST5 SLV (CC5) PVL- MSSA	Novel single locus variant of ST5	ERS5312823	157.16	4830147
STR1049-2-1-1	1049	Staff	2	1	8	Nose	1	Neg	Neg	508	ST508 (CC45) PVL- MSSA		ERS5312824	83.36	3051230
STR1049-3-1-1	1049	Staff	3	1	11	Nose	1	Neg	Neg	5*	ST5 SLV (CC5) PVL- MSSA	Novel single locus variant of ST5	ERS5312825	126.17	3728831
STR1049-4-5-1	1049	Staff	4	1	13	Groin	1	Neg	Neg	5*	ST5 SLV (CC5) PVL- MSSA	Novel single locus variant of ST5	ERS5312826	87.95	2620284
STR1049-6-5-1	1049	Staff	6	1	17	Groin	1	Neg	Neg	5*	ST5 SLV (CC5) PVL- MSSA	Novel single locus variant of ST5	ERS5312827	75.2	2224506
STR1050-3-1-1	1050	Staff	3	1	13	Nose	1	Neg	Neg	789	ST789 (CC8) PVL- MSSA		ERS5312828	102.79	3381040
STR1050-4-2-1	1050	Staff	4	1	17	Axilla	1	Neg	Neg	789	ST789 (CC8) PVL- MSSA		ERS5312829	106.45	3395614
STR1050-4-1-1	1050	Staff	4	1	17	Nose	1	Neg	Neg	789	ST789 (CC8) PVL- MSSA		ERS5312830	120.4	3834047
STR1050-5-2-1	1050	Staff	5	1	19	Axilla	1	Pos	Pos	93	ST93 PVL+ MRSA		ERS5312831	78.14	2794899
STR1050-5-5-1	1050	Staff	5	1	19	Groin	1	Pos	Pos	93	ST93 PVL+ MRSA		ERS5312832	86.74	3096000
STR1050-5-1-1	1050	Staff	5	1	19	Nose	1	Neg	Neg	789	ST789 (CC8) PVL- MSSA		ERS5312833	123.92	4155432
STR1051-5-1-1	1051	Staff	5	1	20	Nose	1	Neg	Neg	45	ST45 (CC45) PVL- MSSA		ERS5312834	80.8	2971009
STR1063-2-5-1	1063	Client	2	1	11	Groin	1	Neg	Pos	762	ST762 (CC1) PVL- MRSA		ERS5312835	96.21	1988452
STR1068-5-2-1	1068	Staff	5	3	23	Axilla	1	Pos	Pos	93	ST93 PVL+ MRSA		ERS5312836	125.28	3611607
STR1072-1-4-1	1072	Client	1	4	7	Catheter	1	Neg	Neg	953	ST953 (CC97) PVL- MSSA		ERS5312837	50.36	1595626
STR1074-2-1-1	1074	Client	2	3	10	Nose	1	Neg	Neg	6	ST6 (CC5) PVL- MSSA		ERS5312838	105.51	3485206
STR1074-4-2-1	1074	Client	4	3	14	Axilla	1	Neg	Neg	6	ST6 (CC5) PVL- MSSA		ERS5312839	108.33	3452265
STR1074-4-1-1	1074	Client	4	3	14	Nose	1	Neg	Pos	1850	ST1850 (S. argenteus) PVL- MRSA	Staphylococcus argenteus	ERS5312840	8.96	848398
STR1074-6-2-1	1074	Client	6	3	20	Axilla	1	Neg	Neg	72	ST72 (CC8) PVL- MSSA		ERS5312841	107.78	3639215
STR1074-7-1-1	1074	Client	7	3	23	Nose	1	Neg	Pos	1850	ST1850 (S. argenteus) PVL- MRSA	Staphylococcus argenteus	ERS5312842	13.18	982871
STR1075-1-1-1	1075	Client	1	3	8	Nose	1	Neg	Neg	15	ST15 (CC15) PVL- MSSA		ERS5312843	123.59	3957565
STR1075-2-5-1	1075	Client	2	3	10	Groin	1	Neg	Pos	1	ST1 (CC1) PVL- MRSA		ERS5312844	95.49	1974157
STR1076-3-5-1	1076	Client	3	3	14	Groin	1	Neg	Neg	72	ST72 (CC8) PVL- MSSA		ERS5312845	134.87	4300095
STR1077-5-5-1	1077	Client	5	3	20	Groin	1	Neg	Neg	20	ST20 PVL- MSSA		ERS5312846	108.86	3485167
STR1078-5-5-1	1078	Client	5	3	17	Groin	1	Neg	Neg	1223	ST1223 (S. argenteus) PVL- MSSA	Staphylococcus argenteus	ERS5312847	5.65	577330
STR1078-6-6-8	1078	Client	6	3	20	Skin lesion	8	Neg	Pos	762	ST762 (CC1) PVL- MRSA		ERS5312848	132.03	3380143
STR1078-6-6-7	1078	Client	6	3	20	Skin lesion	7	Pos	Pos	93	ST93 PVL+ MRSA		ERS5312849	103.35	2998955
STR1078-6-6-1	1078	Client	6	3	20	Skin lesion	1	Pos	Pos	93	ST93 PVL+ MRSA		ERS5312850	92.41	3374724
STR1078-7-5-2	1078	Client	7	3	23	Groin	2	Neg	Neg	953	ST953 (CC97) PVL- MSSA		ERS5312851	141.01	3587617
STR1079-1-3-1	1079	Client	1	3	8	Access site	1	Neg	Neg	762	ST762 (CC1) PVL- MSSA		ERS5312852	117.94	3745154
STR1079-3-1-1	1079	Client	3	3	12	Nose	1	Neg	Neg	953	ST953 (CC97) PVL- MSSA		ERS5312853	98.36	2024594
STR1079-4-2-1	1079	Client	4	3	14	Axilla	1	Neg	Neg	15	ST15 (CC15) PVL- MSSA		ERS5312854	110.17	3488445
STR1079-4-5-1	1079	Client	4	3	14	Groin	1	Neg	Pos	762	ST762 (CC1) PVL- MRSA		ERS5312855	145.23	4798598
STR1079-5-2-2	1079	Client	5	3	17	Axilla	2	Neg	Neg	15	ST15 (CC15) PVL- MSSA		ERS5312856	646.25	20584214
STR1079-5-2-1	1079	Client	5	3	17	Axilla	1	Neg	Neg	15	ST15 (CC15) PVL- MSSA		ERS5312857	107.4	3420326
STR1079-5-2-3	1079	Client	5	3	17	Axilla	3	Neg	Pos	762	ST762 (CC1) PVL- MRSA		ERS5312858	65.41	2061408
STR1079-5-5-1	1079	Client	5	3	17	Groin	1	Neg	Neg	72	ST72 (CC8) PVL- MSSA		ERS5312859	115.88	3768512
STR1079-5-1-1	1079	Client	5	3	17	Nose	1	Neg	Neg	1223	ST1223 (S. argenteus) PVL- MSSA	Staphylococcus argenteus	ERS5312860	9.54	986293
STR1079-6-5-1	1079	Client	6	3	20	Groin	1	Neg	Pos	1	ST1 (CC1) PVL- MRSA		ERS5312861	106.9	3409868
STR1081-1-1-1	1081	Client	1	3	8	Nose	1	Neg	Neg	72	ST72 (CC8) PVL- MSSA		ERS5312862	121.57	3846741
STR1081-1-1-3	1081	Client	1	3	8	Nose	3	Neg	Neg	72	ST72 (CC8) PVL- MSSA		ERS5312863	146.69	4890076
STR1081-2-1-1	1081	Client	2	3	10	Nose	1	Neg	Neg	72	ST72 (CC8) PVL- MSSA		ERS5312864	125.2	3979312
STR1081-2-1-2	1081	Client	2	3	10	Nose	2	Neg	Neg	72	ST72 (CC8) PVL- MSSA		ERS5312865	132.19	4192108
STR1081-3-5-1	1081	Client	3	3	12	Groin	1	NA	NA	NA		Poor sequencing quality- few reads	ERS5312866	0.66	22385
STR1081-3-1-1	1081	Client	3	3	12	Nose	1	Neg	Neg	72	ST72 (CC8) PVL- MSSA		ERS5312867	126.71	4022345
STR1081-4-5-1	1081	Client	4	3	23	Groin	1	Neg	Neg	6	ST6 (CC5) PVL- MSSA		ERS5312868	142.66	3645085
STR1081-4-1-1	1081	Client	4	3	23	Nose	1	Neg	Neg	6	ST6 (CC5) PVL- MSSA		ERS5312869	134.49	3441270
STR1081-4-1-3	1081	Client	4	3	23	Nose	3	Neg	Pos	1	ST1 (CC1) PVL- MRSA		ERS5312870	132.04	3383885
STR1081-4-6-1	1081	Client	4	3	23	Skin lesion	1	Neg	Neg	6	ST6 (CC5) PVL- MSSA		ERS5312871	145.86	3780661
STR1083-6-5-1	1083	Client	6	1	25	Groin	1	Neg	Pos	762	ST762 (CC1) PVL- MRSA		ERS5312872	125.21	3234328
STR1084-4-3-1	1084	Client	4	1	19	Access site	1	Pos	Pos	93	ST93 PVL+ MRSA		ERS5312873	79.74	2931479
STR1087-1-1-1	1087	Client	1	3	12	Nose	1	Neg	Neg	1	ST1 (CC1) PVL- MSSA		ERS5312874	115.63	3670201
STR1087-2-1-1	1087	Client	2	3	14	Nose	1	Neg	Neg	1	ST1 (CC1) PVL- MSSA		ERS5312875	111.82	3534352
STR1088-3-1-1	1088	Client	3	3	17	Nose	1	Neg	Pos	762	ST762 (CC1) PVL- MRSA		ERS5312876	146.29	4861727
STR1089-1-1-1	1089	Staff	1	3	14	Nose	1	Neg	Neg	5	ST5 (CC5) PVL- MSSA		ERS5312877	133.56	3942630
STR1090-1-1-1	1090	Client	1	3	10	Nose	1	Neg	Neg	5	ST5 (CC5) PVL- MSSA		ERS5312878	103.43	3073189
STR1090-2-1-1	1090	Client	2	3	14	Nose	1	Neg	Pos	239	ST239 (CC8) PVL- MRSA		ERS5312879	109.44	3546996
STR1091-1-6-1	1091	Client	1	2	11	Skin lesion	1	Neg	Neg	8	ST8 (CC8) PVL- MSSA		ERS5312880	68.17	2142102
STR1091-3-6-1	1091	Client	3	2	16	Skin lesion	1	Neg	Neg	78	ST78 PVL- MSSA		ERS5312881	108.14	3564373
STR1091-5-1-1	1091	Client	5	2	22	Nose	1	Neg	Neg	78	ST78 PVL- MSSA		ERS5312882	139.75	3583514
STR1096-1-1-1	1096	Client	1	2	13	Nose	1	Neg	Neg	15	ST15 (CC15) PVL- MSSA		ERS5312883	133.7	4272153
STR1098-1-1-1	1098	Client	1	2	13	Nose	1	Neg	Neg	8	ST8 (CC8) PVL- MSSA		ERS5312884	124.35	3939166
STR1099-1-1-1	1099	Client	1	2	13	Nose	1	Neg	Neg	5	ST5 (CC5) PVL- MSSA		ERS5312885	163.56	5062896
STR1099-2-1-1	1099	Client	2	2	18	Nose	1	Neg	Neg	5	ST5 (CC5) PVL- MSSA		ERS5312886	131.49	3905459
STR1099-5-2-1	1099	Client	5	2	25	Axilla	1	Neg	Neg	508	ST508 (CC45) PVL- MSSA		ERS5312887	108.41	3144962
STR1099-5-1-1	1099	Client	5	2	25	Nose	1	Neg	Neg	508	ST508 (CC45) PVL- MSSA		ERS5312888	116.74	3391879
STR1100-4-5-1	1100	Staff	4	1	19	Groin	1	Pos	Pos	93	ST93 PVL+ MRSA		ERS5312889	87.79	3132598
STR1100-6-1-1	1100	Staff	6	1	24	Nose	1	Neg	Neg	5*	ST5 SLV (CC5) PVL- MSSA	Novel single locus variant of ST5	ERS5312890	143.41	3451947
STR1100-7-1-1	1100	Staff	7	5	25	Nose	1	Neg	Neg	5*	ST5 SLV (CC5) PVL- MSSA	Novel single locus variant of ST5	ERS5312891	104.25	2517944
STR1101-3-5-1	1101	Staff	3	5	18	Groin	1	Neg	Neg	5*	ST5 SLV (CC5) PVL- MSSA	Novel single locus variant of ST5	ERS5312892	144.04	4241523
STR1104-1-1-1	1104	Staff	1	1	13	Nose	1	Neg	Pos	1	ST1 (CC1) PVL- MRSA		ERS5312893	109.4	2348697
STR1104-3-1-1	1104	Staff	3	1	24	Nose	1	Neg	Neg	5	ST5 (CC5) PVL- MSSA		ERS5312894	181.65	4410380
STR1111-1-1-1	1111	Client	1	1	18	Nose	1	Neg	Neg	15	ST15 (CC15) PVL- MSSA		ERS5312895	61.75	1945586
STR1111-3-1-1	1111	Client	3	2	25	Nose	1	Neg	Neg	15	ST15 (CC15) PVL- MSSA		ERS5312896	136.76	3499582
