# Supplementary material for: Longitudinal whole-genome based comparison of carriage and infection associated Staphylococcus aureus in northern Australian dialysis clinics
Source: PLoS One. 2021 Feb 5;16(2):e0245790. doi: 10.1371/journal.pone.0245790 (PMC7864423; doi:10.1371/journal.pone.0245790)
Supplement: S3 Data — Details of recovered carriage isolates including site of isolation, mecA and PVL status, sequence type (ST), and alignment metrics. (XLSX) [file pone.0245790.s004.xlsx]

## Sheet: S3_Data
Isolate name	Participant no.	Participant type	Study month no.	Clinical information	Isolate no.	PVL	mecA	ST	Strain	Notes	Genome Acc	Mu50- average coverage	Mu50- mapped reads
STR1120-181113	1120	Client	13	Wound - neck		Pos	Pos	93	ST93 PVL+ MRSA		ERS5312897	117.98	3364756
STR1120-201113	1120	Client	13	Blood		Pos	Pos	93	ST93 PVL+ MRSA		ERS5312898	134.66	3955035
STR1035-300713	1035	Client	9	Boil, knee		Pos	Neg	121	ST121 PVL+ MSSA		ERS5312899	96.55	2115464
STR1032-310713	1032	Client	9	AVF		Neg	Pos	239	ST239 (CC8) PVL- MRSA		ERS5312900	127.7	3354691
STR1027-130513	1027	Client	7	Wound		Pos	Pos	93	ST93 PVL+ MRSA		ERS5312901	75	1647730
STR1027-150513	1027	Client	7	Right Flank		Pos	Pos	93	ST93 PVL+ MRSA		ERS5312902	83.47	1863950
STR1027-080613	1027	Client	8	Right flank		Pos	Pos	93	ST93 PVL+ MRSA		ERS5312903	74.65	1665519
STR1027-081113	1027	Client	13	Right inguinal canal		Pos	Neg	121	ST121 PVL+ MSSA		ERS5312904	87.57	1918747
STR1027-091113-1	1027	Client	13	Left Groin	1	Pos	Neg	121	ST121 PVL+ MSSA		ERS5312905	90.78	1988678
STR1027-091113-2	1027	Client	13	Right groin	2	Pos	Neg	121	ST121 PVL+ MSSA		ERS5312906	77.22	1658016
STR1027-061213	1027	Client	14	Blood		Pos	Neg	121	ST121 PVL+ MSSA		ERS5312907	90.16	1961451
STR1027-071213	1027	Client	14	Wound		Pos	Neg	121	ST121 PVL+ MSSA		ERS5312908	84.42	1836413
STR1027-081213	1027	Client	14	Abscess left elbow		Pos	Neg	121	ST121 PVL+ MSSA		ERS5312909	90.66	2004955
STR1027-170114-1	1027	Client	15	Left elbow	1	Pos	Neg	121	ST121 PVL+ MSSA		ERS5312910	88.58	1951999
STR1027-170114-2	1027	Client	15	Abdomen	2	Pos	Neg	121	ST121 PVL+ MSSA		ERS5312911	89.6	1958998
STR1028-130713	1028	Client	9	Umbilicus		Neg	Pos	762	ST762 (CC1) PVL- MRSA		ERS5312912	100.01	2067011
STR1025-170513	1025	Client	7	Boil		Pos	Neg	93	ST93 PVL+ MSSA		ERS5312913	71.41	1591702
STR1091-110714	1091	Client	21	Left heel wound		Neg	Neg	30	ST30 (CC30) PVL- MSSA		ERS5312914	114.57	3293377
STR1091-051114	1091	Client	25	Left foot swab		Neg	Neg	5*	ST5 SLV (CC5) PVL- MSSA	Novel single locus variant of ST5	ERS5312915	149.91	3593951
STR1086-061213	1086	Client	14	Exit site		NA	NA	NA		No sequence data
STR1078-011114	1078	Client	25	Flank wound		Pos	Pos	93	ST93 PVL+ MRSA		ERS5312917	104.84	2990866
STR1063-051114	1063	Client	25	Left finger wound		Neg	Pos	762	ST762 (CC1) PVL- MRSA		ERS5312918	137.93	3515341
STR1023-131113	1023	Client	13	Left buttock boil		Pos	Pos	5	ST5 (CC5) PVL+ MRSA		ERS5312919	106.69	2095585
STR1030-230514	1030	Client	19	Left foot wound swab		Neg	Pos	762	ST762 (CC1) PVL- MRSA		ERS5312920	153.21	4066935
STR1037-030713	1037	Client	9	Abdominal		Neg	Neg	8	ST8 (CC8) PVL- MSSA		ERS5312921	109.89	2272303
STR1037-280714	1037	Client	21	Abdominal wound		Neg	Pos	762	ST762 (CC1) PVL- MRSA		ERS5312922	127.16	3253428
STR1037-180914-1	1037	Client	23	Abdominal wound	1	Neg	Pos	239	ST239 (CC8) PVL- MRSA		ERS5312923	101.04	2680421
STR1037-180914-2	1037	Client	23	Abdominal wound	2	Neg	Pos	239	ST239 (CC8) PVL- MRSA		ERS5312924	134.21	3531718
