# Supplementary material for: Longitudinal whole-genome based comparison of carriage and infection associated Staphylococcus aureus in northern Australian dialysis clinics
Source: PLoS One. 2021 Feb 5;16(2):e0245790. doi: 10.1371/journal.pone.0245790 (PMC7864423; doi:10.1371/journal.pone.0245790)
Supplement: S4 Data — The orthologous SNP matrix in NEXUS format representing 20,651 informative SNPs based on alignment of the sequenced isolates to S. aureus isolate Mu50. (NEX) [file pone.0245790.s005.nex]

167 20651
Mu50	TTAGATATTGCAGCGACAAAGTGCTAAGTACGATGAGCTGGCTAGGCATAGTATCCGGTAGAATACCCGTGCTTTGATTCTCATAACTTGAACAACTCCTTATAGAACCGTTCCCATGAATACTCTTGATAGTCACTCACTACGTCGATTTAATAGTTATTGTGAGAAATGTAACATGAACGATGGTACGTAATAAAAATGCGAAATATATTGGGCTTCAGACGTAATCACCTTAGTAGGATTGCTATCGCAATTAGCGTATCGGCGGCACAATTAGGCGGGGTCAATGATTTCAAGAAGGATGACTATATTACCGATTAGCTGCCTTTGAAACAGAATCGCTTAATATCATGTGACCGGATTTGGCCAATCGCATTTCAGAGCACTGATAGATCCATT…
STR1001-3-1-1	TTAGATACTGCAGCGACAAAGTGCTAAGTACGATGAGCTGGCTAGGCATAGTATCCGGTAGAATACCCGTGCTTTGATTCTCATAACTTGAACAACTCCTTACAGAACCGTTCCCATGAATACTCTTGATAGTCACTCACTACGTCGATTTAATAGTTATTGTGAGAAATGTAACATGAACGATGGTACGTAATAAAAATGCGAAATATATTGGGCTTCAGACGTAATCACCTTAGTAGGATTGCTATCGCAATTAGCGTATCGGCGGCACAATTAGGCGGGGTCAATGATTTCAAGAAGGATGACTATATTACCGATTAGCTGCCTCTGAAACAGAATCGCTTAATATCATGTGACCGGATTTGGCCAATCGCATTTCAGAGCACTGATAGATCCATT…
STR1001-6-5-1	TTAGATACTGCAGCGACAAAGTGCTAAGTACGATGAGCTGGCTAGGCATAGTATCCGGTAGAATACCCGTGCTTTGATTCTCATAACTTGAACAACTCCTTACAGAACCGTTCCCATGAATACTCTTGATAGTCACTCACTACGTCGATCTAATAGTTATTGTGAGAAATGTAACATGAACGATGGTACGTAATAAAAATGCGAAATATATTGGGCTTCAGACGTAATCACCTTAGTAGGATTGCTATCGCAATTAGCGTATCGGCGGCACAATTAGGCGGGGTCAATGATTTCAAGAAGGATGACTATATTACCGATTAGCTGCCTCTGAAACAGAATCGCTTAATATCATGTGACCGGATTTGGCCAATCGCATTTCAGAGCACTGATAGATCCATT…
STR1003-P3-2-1	TTAGATACTGCAGCGACAAAGTGCTAAGTACGATGAGCTGGCTAGGCATAGTATCCGGTAGAATACCCGTGCTTTGATTCTCATAACTTGAACAACTCCTTACAGAACCGTTCCCATGAATACTCTTGATAGTCACTCACTACGTCGATTTAATAGTTATTGTGAGAAATGTAACATGAACGATGGTACGTAATAAAAATGCGAAATATATTGGGCTTCAGACGTAATCACCTTAGTAGGATTGCTATCGCAATTAGCGTATCGGCGGCACAATTAGGCGGGGTCAATGATTTCAAGAAGGATGACTATATTACCGATTAGCTGCCTCTGAAACAGAATCGCTTAATATCATGTGACCGGATTTGGCCAATCGCATTTCAGAGCACTGATAGATCCATT…
STR1004-P2-1-1	TTAGATATTGCAGCGACAAAGTGCCGAGTAAGATAAGCTGGCTAGGCACAGTATCCGGTAGACTATCCGTGCTTTGATTCTCATAACCTGAACAACTTCTTACAGAACCGTTCCCATGGATGTACTTGATAGTCACTCACTACGTCGATTTAATAGTTATCGCGAGGAATGCAACATGTACGATGGTACGTAATAAAAGTGCGAAATATATTGGGTTTCAGACGTTATTACCTTAGTAGGATTGCTATCGCAATTAGCGTATCGGCGGCACAATTAGGCGGGATCAACGACAACAGGAGAGATAACTATATTACCGATTAACCTCCTCTGTAACGGAATCGCCGAATATCGTGTGACCGGGATTGGCCAATCGTATACCAGAGCACTGATAGATCCATT…
STR1006-P3-2-1	TTAGATATTGCAGCGACAAATTGCTAAGTAAGGTGAGTTGGCTAGGCATAGTATCTGGTAGAATACCCGTGCTTTGATTCCCATAACTTGAACGACTCCTTACAGAACCGTTCCCATGGATGTACTCGATAGTCACTCACTACACTGATTAACTAGTTATCGCGAAAAATGCAACGTGTACGATGGTACGTAATAAAAGTGCGAAATATATTGGGTTTCAGACGTAATCACCTTAGTAGGATTGCTATCGCAATTAGCGTATCTGCGGCACAATTAGGCGGGGTCAATGATTACAGGAAAGATGACTATATTATCGACCAACCGCCACCGTAACGGAATCTCCGAATATCATGTGGCCGGATTTGGCCAATTGCATTTCAGAGCACTGATAAATCCATT…
STR1007-2-5-1	TTAGATATTGCAGCGACAAATAGCTAAGTAAGATGAGTTGGCTCGGCGTGGAATCCGGTGAAATACCCGTGCTTTGATTCCCATAACTTGAACAATTCCTTACAGAACCGTCCTCATGGCTGTACTCGATAGTCACTCACTACGTCGATTTAATAGTTACCGCGAGAAATGCAACGCAAGCGATGGTACGTAATAAAAGTGCGAAATTTATTGGGTTTCAGACGTAATCATCTTAGTAGGATTGCTATCGCAATTAGCGTATCTGCGGCACAATTAGGCGGGGCCAACGATAACAAGAAAGATGACTGTACCACTAACCGACCGCCTCTAAAACGGAATCGCCTAATATCATGTGGCCGGATTTGGCCAATTGCATTTCAGAGCACTGATAAATCCATT…
STR1007-3-5-1	TTAGATATTGCAGCGACAAATTGCTAAGTAAGATAAGCTGGCTAGGCGTGGTATCCGGTAGAATACTCGTGCTTTGATTCTCATAACCTGAACAACTTCCTACAGAACCGTTCCCATGGATGTACTTGATAGTCACTCACTACGTCGATTTAATAGTTATCGCGAGGAATGCAACATGTACGATGGTACGTAATAAAAGTGCGAAATATGTTGGGTTTCAGACGTAATCACCTTAGTAGGATTGCTATCGCAATTAGTGTATCGGCGGCACAACTAGGCGGGGTCAACGACAACAGGAAAGATAACTATATTACCGATTAACCTCCTCTAAAACGGAATCGCCGAATATCGTGTGACCGGATTTGGCCAATTGCATTTCAGAGCACTGATAGATCCATT…
STR1007-3-5-3	TTAGATATTGCAGCGACAAATAGCTAAGTAAGATGAGTTGGCTCGGCGTGGAATCCGGTGAAATACCCGTGCTTTGATTCCCATAACTTGAACAATTCCTTACAGAACCGTCCTCATGGCTGTACTCGATAGTCACTCACTACGTCGATTTAATAGTTACCGCGAGAAATGCAACGCAAGCGATGGTACGTAATAAAAGTGCGAAATTTATTGGGTTTCAGACGTAATCATCTTAGTAGGATTGCTATCGCAATTAGCGTATCTGCGGCACAATTAGGCGGGGCCAACGATAACAAGAAAGATGACTGTACCACTAACCGACCGCCTCTAAAACGGAATCGCCTAATATCATGTGGCCGGATTTGGCCAATTGCATTTCAGAGCACTGATAAATCCATT…
STR1007-5-5-1	TTAGATATTGCAGCGACAAATAGCTAAGTAAGATGAGTTGGCTCGGCGTGGAATCCGGTGAAATACCCGTGCTTTGATTCCCATAACTTGAACAATTCCTTACAGAACCGTCCTCATGGCTGTACTCGATAGTCACTCACTACGTCGATTTAATAGTTACCGCGAGAAATGCAACGCAAGCGATGGTACGTAATAAAAGTGCGAAATATATTGGGTTTCAGACGTAATCATCTTAGTAGGATTGCTATCGCAATTAGCGTATCTGCGGCACAATTAGGCGGGGCCAACGATAACAAGAAAGATGACTGTACCACTAACCGACCGCCTCTAAAACGGAATCGCCTAATATCATGTGGCCGGATTTGGCCAATTGCATTTCAGAGCACTGATAAATCCATT…
STR1007-P1-1-1	TTAGATATTGCAGCGACAAATAGCTAAGTAAGATGAGTTGGCTCGGCGTGGAATCCGGTGAAATACCCGTGCTTTGATTCCCATAACTTGAACAATTCCTTACAGAACCGTCCTCATGGCTGTACTCGATAGTCACTCACTACGTCGATTTAATAGTTACCGCGAGAAATGCAACGCAAGCGATGGTACGTAATAAAAGTGCGAAATATATTGGGTTTCAGACGTAATCATCTTAGTAGGATTGCTATCGCAATTAGCGTATCTGCGGCACAATTAGGCGGGGCCAACGATAACAAGAAAGATGACTGTACCACTAACCGACCGCCTCTAAAACGGAATCGCCTAATATCATGTGGCCGGATTTGGCCAATTGCATTTCAGAGCACTGATAAATCCATT…
STR1008-P1-6-1	TTAGATGTAGCAGCGATAAGTTGTTAAGTAAGATGCGCCGGCTAGAAATGGTATCCAATAGTCAATCCATTTTTTGGTTCCCCTTACTTGAGCAACTCCTGACGTTATCAACCTCACGGCCGTTCCTGGTAATTGCTTTTCGTATCAAGTAACCAGCCATCGCGAAAAATGCGACGCAAGCGATAATACGTAATAAGAGCGCGAAATATATTAGGTTTTAGACGTAATCACCTTAGTAGGATTGCTATTGCAACTAGCGAACTGGTCACACAATTAAGCGGGGTCAACAATTACAAGAAAGATAACTATATTACCGACCAATCTCCACTGTAGTGGAATCGTTTAATATCATATGACCAGATTTGGCCGGTTGCGCTCTAGAGCACAGGATGTCTTAAT…
STR1010-3-4-1	TTAGATATTGCAGCGGCAAATTGCTAGGTAAGAAGAGCTAAAAAAGAATGGTATCCGGTAGACTACCTACTTGACAAAGTTTATAACTTGAACAACTCCTTACAGAACCGTTTTCACGGCTGTACTTGATAGCCACTCACTACGTCGCTTTAATAGTTATCACAGAAAATGTAACGCGAACGACGGTGGACGACTGAAGTAAAGTGAAAAGTAGGTTTTTAGCGTATTCGTTCTAGCTGATTCAAATCTATTTTCTGCGTATTGGCGGCATAATGAGGTAGGGCTAACGATATCGAGAAAGATAACTATACCACCAACCAACCGCCTCTGTGACAAAACAGCCTAATGTCATGCGACCAGATCTGATTAGACATATTCTTGAGCATTAATTGATCCGAC…
STR1010-P1-6-1	TTAGATATTGCAACGACAAAGTGCCGAGTAAGATAAGCTGGCTAGGCACAGTATCCGGTAGACTATCCGTGCTTTGATTCTCATAACCTGAACAACTTCTTACAGAACCGTTCCCATGGATGTACTTGATAGTCACTCACTACGTCGATTTAATAGTTATCGCGAGGAATGCAACATGTACGATGGTACGTAATAAAAGTGCGAAATATATTGGGTTTCAGACGTTATTACCTTAGTAGGATTGCTATCGCAATTAGCGTATCGGCGGCACAATTAGGCGGGATCAACGACAACAGGAGAGATAACTATATTACCGATTAACCTCCTCTGTAACGGAATCGCCGAATATCGTGTGACCGGGATTGGCCAATCGTATACCAGAGCACTGATAGATCCATT…
STR1015-P2-1-1	TTAGATATTTCAGCGACAAATTGCTAAGTAAGATAAGCTGGCTAGGCGTGGTATCCGGTAGAATACTCGTGCTTTGATTCTCATAACCTGAACAACTTCCTACAGAACCGTTCCCATGGATGTACTTGATAGTCACTCACTACGTCGATTTAATAGTTATCGCGAGGAATGCAACATGTACGATGGTACGTAATAAAAGTGCGAAATATGTTGGGTTTCAGACGTAATCACCTTAGTAGGATTGCTATCGCAATTAGTGTATCGGCGGCACAACTAGGCGGGGTCAACGACAACAGGAAAGATAACTATATTACCGATTAACCTCCTCTAAAACGGAATCGCCGAATATCGTGTGACCGGATTTGGCCAATTGCATTTCAGAGCACTGATAGATCCATT…
STR1021-1-1-1	TTAGATATTGCAGCGACAAAGTGCTAAGTACGATGAGCTGGCTAGGCATAGTATCCGGTAGAATACCCGTGCTTTGATTCTCATAACTTGAACAACTCCTTACAGAACCGTTCCCATGAATACTCTTGATAGTCACTCACTACGTCGATTTAATAGTTATTGTGAGAAATGTAACATGAACGATGGTACGTAATAAAAATGCGAAATATATTGGGCTTCAGACGTAATCACCTTAGTAGGATTGCTATCGCAATTAGCGTATCGGCGGCACAATTAGGCGGGGTCAATGATTTCAAGAAGGATGACTATATTACCGATTAGCTGCCTTTGAAACAGAATCGCTTAATATCATGTGACCGGATTTGGCCAATCGCATTTCAGAGCACTGATAGATCCATT…
STR1021-2-1-1	TTAGATATTGCAGCGACAAAGTGCTAAGTACGATGAGCTGGCTAGGCATAGTATCCGGTAGAATACCCGTGCTTTGATTCTCATAACTTGAACAACTCCTTACAGAACCGTTCCCATGAATACTCTTGATAGTCACTCACTACGTCGATTTAATAGTTATTGTGAGAAATGTAACATGAACGATGGTACGTAATAAAAATGCGAAATATATTGGGCTTCAGACGTAATCACCTTAGTAGGATTGCTATCGCAATTAGCGTATCGGCGGCACAATTAGGCGGGGTCAATGATTTCAAGAAGGATGACTATATTACCGATTAGCTGCCTTTGAAACAGAATCGCTTAATATCATGTGACCGGATTTGGCCAATCGCATTTCAGAGCACTGATAGATCCATT…
STR1021-3-1-1	TTAGATATTGCAGCGACAAAGTGCTAAGTACGATGAGCTGGCTAGGCATAGTATCCGGTAGAATACCCGTGCTTTGATTCTCATAACTTGAACAACTCCTTACAGAACCGTTCCCATGAATACTCTTGATAGTCACTCACTACGTCGATTTAATAGTTATTGTGAGAAATGTAACATGAACGATGGTACGTAATAAAAATGCGAAATATATTGGGCTTCAGACGTAATCACCTTAGTAGGATTGCTATCGCAATTAGCGTATCGGCGGCACAATTAGGCGGGGTCAATGATTTCAAGAAGGATGACTATATTACCGATTAGCTGCCTTTGAAACAGAATCGCTTAATATCATGTGACCGGATTTGGCCAATCGCATTTCAGAGCACTGATAGATCCATT…
STR1021-4-1-1	TTAGATATTGCAGCGACAAAGTGCTAAGTACGATGAGCTGGCTAGGCATAGTATCCGGTAGAATACCCGTGCTTTGATTCTCATAACTTGAACAACTCCTTACAGAACCGTTCCCATGAATACTCTTGATAGTCACTCACTACGTCGATTTAATAGTTATTGTGAGAAATGTAACATGAACGATGGTACGTAATAAAAATGCGAAATATATTGGGCTTCAGACGTAATCACCTTAGTAGGATTGCTATCGCAATTAGCGTATCGGCGGCACAATTAGGCGGGGTCAATGATTTCAAGAAGGATGACTATATTACCGATTAGCTGCCTTTGAAACAGAATCGCTTAATATCATGTGACCGGATTTGGCCAATCGCATTTCAGAGCACTGATAGATCCATT…
STR1021-6-1-1	TTAGATATTGCAGCGACAAAGTGCTAAGTACGATGAGCTGGCTAGGCATAGTATCCGGTAGAATACCCGTGCTTTGATTCTCATAACTTGAACAACTCCTTACAGAACCGTTCCCATGAATACTCTTGATAGTCACTCACTACGTCGATTTAATAGTTATTGTGAGAAATGTAACATGAACGATGGTACGTAATAAAAATGCGAAATATATTGGGCTTCAGACGTAATCACCTTAGTAGGATTGCTATCGCAATTAGCGTATCGGCGGCACAATTAGGCGGGGTCAATGATTTCAAGAAGGATGACTATATTACCGATTAGCTGCCTTTGAAACAGAATCGCTTAATATCATGTGACCGGATTTGGCCAATCGCATTTCAGAGCACTGATAGATCCATT…
STR1022-4-1-1	TTAGATATTGCAGCGGCAAATTGCTAGGTAAGAAGAGCTAAAAAAGAATGGTATCCGGTAGACTACCTACTTGACAAAGTTTATAACTTGAACAACTCCTTACAGAACCGTTTTCACGGCTGTACTTGATAGCCACTCACTACGTCGCTTTAATAGTTATCACAGAAAATGTAACGCGAACGACGGTGGACGACTGAAGTAAAGTGAAAAGTAGGTTTTTAGCGTATTCGTTCTAGCTGATTCAAATCTATTTTCTGCGTATTGGCGGCATAATGAGGTAGGGCTAACGATATCGAGAAAGATAACTATACCACCAACCAACCGCCTCTGTGACAAAACAGCCTAATGTCATGCGACCAGATCTGATTAGACATATTCTTGAGCATTAATTGATCCGAC…
STR1023-131113	TTAGATATTGCAGCGACAAAGTGCTAAGTACGATGAGCTGGCTAGGCATAGTATCCGGTAGAATACCCGTGCTTTGATTCTCATAACTTGAACAACTCCTTACAGAACCGTTCCCATGAATACTCTTGATAGTCACTCACTACGTCGATTTAATAGTTATTGTGAGAAATGTAACATGAACGATGGTACGTAATAAAAGTGCGAAATATATTGGGCTTCAGACGTAATCACCTTAGTAGGATTGCTATCGCAATTAGCGTATCGGCGGCACAATTAGGCGGGGTCAATGATTTCAAGAAGGATGACTATATTACCGATTAGCTGCCTCTGAAACAGAATCGCTTAATATCATGTGACCGGATTTGGCCAATCGCATTTCAGAGCACTGATAGATCCATT…
STR1023-4-6-1	TTAGATATTGCAGCGACAAAGTGCTAAGTACGATGAGCTGGCTAGGCATAGTATCCGGTAGAATACCCGTGCTTTGATTCTCATAACTTGAACAACTCCTTACAGAACCGTTCCCATGAATACTCTTGATAGTCACTCACTACGTCGATTTAATAGTTATTGTGAGAAATGTAACATGAACGATGGTACGTAATAAAAGTGCGAAATATATTGGGCTTCAGACGTAATCACCTTAGTAGGATTGCTATCGCAATTAGCGTATCGGCGGCACAATTAGGCGGGGTCAATGATTTCAAGAAGGATGACTATATTACCGATTAGCTGCCTCTGAAACAGAATCGCTTAATATCATGTGACCGGATTTGGCCAATCGCATTTCAGAGCACTGATAGATCCATT…
STR1023-7-1-1	TTAGATATTGCAGCGACAAATTGCTAAGTAAGGTGAGTTGGCTAGGCATAGTATCTGGTAGAATACCCGTGCTTTGATTCCCATAACTTGAACGACTCCTTACAGAACCGTTCCCATGGATGTACTCGATAGTCACTCACTACACTGATTAACTAGTTATCGCGAAAAATGCAACGTGTACGATGGTACGTAGTAAAAGTGCGAAATATATTGGGTTTCAGACGTAATCACCTTAGTAGGATTGCTATCGCAATTAGCGTATCTGCGGCACAATTAGGCGGGGTCAATGATTACAGGAAAGATGACTATATTATCGACCAACCGCCACCGTAACGGAATCTCCGAATATCATGTGGCTGGATTTGGCCAATTGCATTTCAGAGCACTGATAAATCCATT…
STR1024-2-1-1	TTAGATATTGCAGCGACAAATTGCTAAGTAAGATAAGCTGGCTAGGCGTGGTATCCGGTAGAATACTCGTGCTTTGATTCTCATAACCTGAACAACTTCCTACAGAACCGTTCCCATGGATGTACTTGATAGTCACTCACTACGTCGATTTAATAGTTATCGCGAGGAATGCAACATGTACGATGGTACGTAATAAAAGTGCGAAATATGTTGGGTTTCAGACGTAATCACCTTAGTAGGATTGCTATCGCAATTAGTGTATCGGCGGCACAACTAGGCGGGGTCAACGACAACAGGAAAGATAACTATATTACCGATTAACCTCCTCTAAAACGGAATCGCCGAATATCGTGTGACCGGATTTGGCCAATTGCATTTCAGAGCACTGATAGATCCATT…
STR1024-2-5-1	TTAGATATTGCAGCGACAAATTGCTAAGTAAGATAAGCTGGCTAGGCGTGGTATCCGGTAGAATACTCGTGCTTTGATTCTCATAACCTGAACAACTTCCTACAGAACCGTTCCCATGGATGTACTTGATAGTCACTCACTACGTCGATTTAATAGTTATCGCGAGGAATGCAACATGTACGATGGTACGTAATAAAAGTGCGAAATATGTTGGGTTTCAGACGTAATCACCTTAGTAGGATTGCTATCGCAATTAGTGTATCGGCGGCACAACTAGGCGGGGTCAACGACAACAGGAAAGATAACTATATTACCGATTAACCTCCTCTAAAACGGAATCGCCGAATATCGTGTGACCGGATTTGGCCAATTGCATTTCAGAGCACTGATAGATCCATT…
STR1024-3-2-1	TTAGATATTGCAGCGACAAATTGCTAAGTAAGATAAGCTGGCTAGGCGTGGTATCCGGTAGAATACTCGTGCTTTGATTCTCATAACCTGAACAACTTCCTACAGAACCGTTCCCATGGATGTACTTGATAGTCACTCACTACGTCGATTTAATAGTTATCGCGAGGAATGCAACATGTACGATGGTACGTAATAAAAGTGCGAAATATGTTGGGTTTCAGACGTAATCACCTTAGTAGGATTGCTATCGCAATTAGTGTATCGGCGGCACAACTAGGCGGGGTCAACGACAACAGGAAAGATAACTATATTACCGATTAACCTCCTCTAAAACGGAATCGCCGAATATCGTGTGACCGGATTTGGCCAATTGCATTTCAGAGCACTGATAGATCCATT…
STR1024-3-5-1	TTAGATATTGCAGCGACAAATTGCTAAGTAAGATAAGCTGGCTAGGCGTGGTATCCGGTAGAATACTCGTGCTTTGATTCTCATAACCTGAACAACTTCCTACAGAACCGTTCCCATGGATGTACTTGATAGTCACTCACTACGTCGATTTAATAGTTATCGCGAGGAATGCAACATGTACGATGGTACGTAATAAAAGTGCGAAATATGTTGGGTTTCAGACGTAATCACCTTAGTAGGATTGCTATCGCAATTAGTGTATCGGCGGCACAACTAGGCGGGGTCAACGACAACAGGAAAGATAACTATATTACCGATTAACCTCCTCTAAAACGGAATCGCCGAATATCGTGTGACCGGATTTGGCCAATTGCATTTCAGAGCACTGATAGATCCATT…
STR1024-4-2-1	TTAGATATTGCAGCGACAAATTGCTAAGTAAGATAAGCTGGCTAGGCGTGGTATCCGGTAGAATACTCGTGCTTTGATTCTCATAACCTGAACAACTTCCTACAGAACCGTTCCCATGGATGTACTTGATAGTCACTCACTACGTCGATTTAATAGTTATCGCGAGGAATGCAACATGTACGATGGTACGTAATAAAAGTGCGAAATATGTTGGGTTTCAGACGTAATCACCTTAGTAGGATTGCTATCGCAATTAGTGTATCGGCGGCACAACTAGGCGGGGTCAACGACAACAGGAAAGATAACTATATTACCGATTAACCTCCTCTAAAACGGAATCGCCGAATATCGTGTGACCGGATTTGGCCAATTGCATTTCAGAGCACTGATAGATCCATT…
STR1024-5-5-1	TTAGATATTGTAGCGACAAAGTGCCGAGTAAGATAAGCTGGCTAGGCACAGTATCCGGTAGACTATCCGTGCTTTGATTCTCATAACCTGAACAACTTCTTACAGAACCGTTCCCATGGATGTACTTGATAGTCACTCACTACGTCGATTTAATAGTTATCGCGAGGAATGCAACATGTACGATGGTACGTAATAAAAGTGCGAAATATATTGGGTTTCAGACGTTATCACCTTAGTAGGATTGCTATCGCAATTAGCGTATCGGCGGCACAATTGGACGGGGTCAACGACAACAGGAGAGATAACTATATTACCGATTAACCTCCTCTGTAACGGAATCGCCGAATATCGTGTGATCGGGATTGGCCAATCGTATACCAGAGCACTGATAGATCCATT…
STR1025-170513	TTAGATATTGCAGCGGCAAATTGCTAGGTAAGAAGAGCTAAAAAAGAATGGTATCCGGTAGACTACCTACTTGACAAAGTTTATAACTTGAACAACTCCTTACAGAACCGTTTTCACGGCTGTACTTGATAGCCACTCACTACGTCGCTTTAATAGTTATCACAGAAAATGTAACGCGAACGACGGTGGACGACTGAAGTAAAGTGAAAAGTAGGTTTTTAGCGTATTCGTTCTAGCTGATTCAAATCTATTTTCTGCGTATTGGCGGCATAATGAGGTAGGGCTAACGATATCGAGAAAGATAACTATACCACCAACCAACCGCCTCTGTGACAAAACAGCCTAATGTCATGCGACCAGATCTGATTAGACATATTCTTGAGCATTAATTGATCCGAC…
STR1025-4-5-1	TTAGATATTGCAGCGACAAATAGCTAAGTAAGATAAGCTGGCTAGGAATAGTATCCGGTAGAATGCCCGTGCTTTGATTCCCATATCTTGGACAATTCCTTACAGAACCGTCCCCATGGATGTACTTGATAGTCACTCACTACGTCGATTTAATAGTTATCGCGAGGAATGCAACATGTACGATGGTACGTAATAAAAGTGCGAAATATATTGGGTTTCAGACGTAATCACCTTAGTAGGATTGCTATCGCAATTAGCGTATCGGCGGCACAATTAGGCGGGGTCAATGATTTCAGGAAAGATGACTATACCACCGGCCAATTGCCTCTGAAACGGAATCGCCGAATATCAGGTGACCGGATTTGGCCAATTGTATTTCAGAGCACTGATAGATTTATT…
STR1025-4-5-2	TTAGATACTGCAGCGACAAAGTGCTAAGTACGATGAGCTGGCTAGGCATAGTATCCGGTAGAATACCCGTGCTTTGATTCTCATAACTTGAACAACTCCTTACAGAACCGTTCCCATGAATACTCTTGATAGTCACTCACTACGTCGATTTAATAGTTATTGTGAGAAATGTAACATGAACGATGGTACGTAATAAAAATGCGAAATATATTGGGCTTCAGACGTAATCACCTTAGTAGGATTGCTATCGCAATTAGCGTATCGGCGGCACAATTAGGCGGGGTCAATGATTTCAAGAAGGATGACTATATTACCGATTAGCTGCCTCTGAAACAGAATCGCTTAATATCATGTGACCGGATTTGGCCAATCGCATTTCAGAGCACTGATAGATCCATT…
STR1025-4-6-1	TTAGATGTTGCAGTGACAAGTTGCTAAGTAAGATGAGCCGGCTAGAAATGGTGTCCAATAGACAATCCATTTTTTGGTTCCCCTTACTTGAGCAACTCCTGGCGTTATCAACCTCACGGCCGTTCCTGGGAATTGCTTTTCGTATCGAGTAACCAGCCATCGCGAGAAGTGCAACACAAGCGATAATACGTAATAAGAGCGCGAAATATATTAGGTTTTAGACGTAATCACCTTAGTAAGATTGCTATTGCAACTAGCGTATTGGCGGCATGATTAGGCGGGGCCAGCGGTAACAAGAAAGATAACTATATTACCGACCAACCTCCACTGTAACAGGGTCGCTTAATATCATATGACCAGATCTGGCCGGTTGCACTCTAAGAAGTTAAATGTCTTGAC…
STR1025-4-6-2	TTAGATGTTGCAGTGACAAGTTGCTAAGTAAGATGAGCCGGCTAGAAATGGTGTCCAATAGACAATCCATTTTTTGGTTCCCCTTACTTGAGCAACTCCTGGCGTTATCAACCTCACGGCCGTTCCTGGGAATTGCTTTTCGTATCGAGTAACCAGCCATCGCGAGAAGTGCAACACAAGCGATAATACGTAATAAGAGCGCGAAATATATTAGGTTTTAGACGTAATCACCTTAGTAAGATTGCTATTGCAACTAGCGTATTGGCGGCATGATTAGGCGGGGCCAGCGGTAACAAGAAAGATAACTATATTACCGACCAACCTCCACTGTAACAGGGTCGCTTAATATCATATGACCAGATCTGGCCGGTTGCACTCTAAGAAGTTAAATGTCTTGAC…
STR1026-1-5-1	CCAAATATTGCTGCAACAAATTGCCGAGTAAGATAAGCTGGCTAGACGTGGTATCCGGTAGACTATCCGTGCTTTGATTCTCATAACCTGAACAACTCCTTACAGAACCGTTCCCATGGATGTACTTGATAGTCACTCACTACGTCGATTTAATAGTTATCGCGAGGAATGCAACATGTACGATGGTACGTAATAAAAGTGCGAAATATATTGGGTTTCAGACGTAATCACCTTAGTAGGATTGCTATCGCAATTAGCGTATCGACGGCACAATTAGGCGGGGTCAATGATTTTAGGAAAGATGACTATACCACCGACCAACTGCCACTGTAACGGAATCGCCGAATATCGTGTGACCGGGATTGGCCAATCGCATTTCAGAGCACAGATAGATTCAAT…
STR1027-061213	TTAGATATTGCAGCGACATATTACTAGGTAAGATGAACTGGCTAGGAATAGTATTCGGTAGACTACCCATTTTTTGATTCCTATAACTAAAATAATTCCTTACAGAACCGTTCTTGTGGATGTTCTTGATGGTCATTCACTACGTCGCTTTAATTGTTATCACGAAAAATGTAACACAAGTAGTGGTACGTAATAAAAGTGCGAAATATATCGGGCCTCAGACGCAATCACCTTAGTAGGATTGCTATCGCAATTAGCGTATCGGCGGCACGGTTAGGCGAGGCCGACGATATCGAGAAAAGTAACTATATCGCCGGTCAACTGTTTCTGTAATGGAATAGCCTAATATCGTGTGACCAGATTTGGCCGGTCGTATTCTAGAGCACAGATAGATCTAAT…
STR1027-071213	TTAGATATTGCAGCGACATATTACTAGGTAAGATGAACTGGCTAGGAATAGTATTCGGTAGACTACCCATTTTTTGATTCCTATAACTAAAATAATTCCTTACAGAACCGTTCTTGTGGATGTTCTTGATGGTCATTCACTACGTCGCTTTAATTGTTATCACGAAAAATGTAACACAAGTAGTGGTACGTAATAAAAGTGCGAAATATATCGGGCCTCAGACGCAATCACCTTAGTAGGATTGCTATCGCAATTAGCGTATCGGCGGCACGGTTAGGCGAGGCCGACGATATCGAGAAAAGTAACTATATCGCCGGTCAACTGTTTCTGTAATGGAATAGCCTAATATCGTGTGACCAGATTTGGCCGGTCGTATTCTAGAGCACAGATAGATCTAAT…
STR1027-080613	TTAGATATTGCAGCGGCAAATTGCTAGGTAAGAAGAGCTAAAAAAGAATGGTATCCGGTAGACTACCTACTTGACAAAGTTTATAACTTGAACAACTCCTTACAGAACCGTTTTCACGGCTGTACTTGATAGCCACTCACTACGTCGCTTTAATAGTTATCACAGAAAATGTAACGCGAACGACGGTGGACGACTGAAGTAAAGTGAAAAGTAGGTTTTTAGCGTATTCGTTCTAGCTGATTCAAATCTATTTTCTGCGTATTGGCGGCATAATGAGGTAGGGCTAACGATATCGAGAAAGATAACTATACCACCAACCAACCGCCTCTGTGACAAAACAGCCTAATGTCATGCGACCAGATCTGATTAGACATATTCTTGAGCATTAATTGATCCGAC…
STR1027-081113	TTAGATATTGCAGCGACATATTACTAGGTAAGATGAACTGGCTAGGAATAGTATTCGGTAGACTACCCATTTTTTGATTCCTATAACTAAAATAATTCCTTACAGAACCGTTCTTGTGGATGTTCTTGATGGTCATTCACTACGTCGCTTTAATTGTTATCACGAAAAATGTAACACAAGTAGTGGTACGTAATAAAAGTGCGAAATATATCGGGCCTCAGACGCAATCACCTTAGTAGGATTGCTATCGCAATTAGCGTATCGGCGGCACGGTTAGGCGAGGCCGACGATATCGAGAAAAGTAACTATATCGCCGGTCAACTGTTTCTGTAATGGAATAGCCTAATATCGTGTGACCAGATTTGGCCGGTCGTATTCTAGAGCACAGATAGATCTAAT…
STR1027-081213	TTAGATATTGCAGCGACATATTACTAGGTAAGATGAACTGGCTAGGAATAGTATTCGGTAGACTACCCATTTTTTGATTCCTATAACTAAAATAATTCCTTACAGAACCGTTCTTGTGGATGTTCTTGATGGTCATTCACTACGTCGCTTTAATTGTTATCACGAAAAATGTAACACAAGTAGTGGTACGTAATAAAAGTGCGAAATATATCGGGCCTCAGACGCAATCACCTTAGTAGGATTGCTATCGCAATTAGCGTATCGGCGGCACGGTTAGGCGAGGCCGACGATATCGAGAAAAGTAACTATATCGCCGGTCAACTGTTTCTGTAATGGAATAGCCTAATATCGTGTGACCAGATTTGGCCGGTCGTATTCTAGAGCACAGATAGATCTAAT…
STR1027-091113-1	TTAGATATTGCAGCGACATATTACTAGGTAAGATGAACTGGCTAGGAATAGTATTCGGTAGACTACCCATTTTTTGATTCCTATAACTAAAATAATTCCTTACAGAACCGTTCTTGTGGATGTTCTTGATGGTCATTCACTACGTCGCTTTAATTGTTATCACGAAAAATGTAACACAAGTAGTGGTACGTAATAAAAGTGCGAAATATATCGGGCCTCAGACGCAATCACCTTAGTAGGATTGCTATCGCAATTAGCGTATCGGCGGCACGGTTAGGCGAGGCCGACGATATCGAGAAAAGTAACTATATCGCCGGTCAACTGTTTCTGTAATGGAATAGCCTAATATCGTGTGACCAGATTTGGCCGGTCGTATTCTAGAGCACAGATAGATCTAAT…
STR1027-091113-2	TTAGATATTGCAGCGACATATTACTAGGTAAGATGAACTGGCTAGGAATAGTATTCGGTAGACTACCCATTTTTTGATTCCTATAACTAAAATAATTCCTTACAGAACCGTTCTTGTGGATGTTCTTGATGGTCATTCACTACGTCGCTTTAATTGTTATCACGAAAAATGTAACACAAGTAGTGGTACGTAATAAAAGTGCGAAATATATCGGGCCTCAGACGCAATCACCTTAGTAGGATTGCTATCGCAATTAGCGTATCGGCGGCACGGTTAGGCGAGGCCGACGATATCGAGAAAAGTAACTATATCGCCGGTCAACTGTTTCTGTAATGGAATAGCCTAATATCGTGTGACCAGATTTGGCCGGTCGTATTCTAGAGCACAGATAGATCTAAT…
STR1027-130513	TTAGATATTGCAGCGGCAAATTGCTAGGTAAGAAGAGCTAAAAAAGAATGGTATCCGGTAGACTACCTACTTGACAAAGTTTATAACTTGAACAACTCCTTACAGAACCGTTTTCACGGCTGTACTTGATAGCCACTCACTACGTCGCTTTAATAGTTATCACAGAAAATGTAACGCGAACGACGGTGGACGACTGAAGTAAAGTGAAAAGTAGGTTTTTAGCGTATTCGTTCTAGCTGATTCAAATCTATTTTCTGCGTATTGGCGGCATAATGAGGTAGGGCTAACGATATCGAGAAAGATAACTATACCACCAACCAACCGCCTCTGTGACAAAACAGCCTAATGTCATGCGACCAGATCTGATTAGACATATTCTTGAGCATTAATTGATCCGAC…
STR1027-150513	TTAGATATTGCAGCGGCAAATTGCTAGGTAAGAAGAGCTAAAAAAGAATGGTATCCGGTAGACTACCTACTTGACAAAGTTTATAACTTGAACAACTCCTTACAGAACCGTTTTCACGGCTGTACTTGATAGCCACTCACTACGTCGCTTTAATAGTTATCACAGAAAATGTAACGCGAACGACGGTGGACGACTGAAGTAAAGTGAAAAGTAGGTTTTTAGCGTATTCGTTCTAGCTGATTCAAATCTATTTTCTGCGTATTGGCGGCATAATGAGGTAGGGCTAACGATATCGAGAAAGATAACTATACCACCAACCAACCGCCTCTGTGACAAAACAGCCTAATGTCATGCGACCAGATCTGATTAGACATATTCTTGAGCATTAATTGATCCGAC…
STR1027-1-5-1	TTAGATATTGCAGCGACAAAGTGCTAAGTACGATGAGCTGGCTAGGCATAGTATCCGGTAGAATACCCGTGCTTTGATTCTCATAACTTGAACAACTCCTTACAGAACCGTTCCCATGAATACTCTTGATAGTCACTCACTACGTCGATTTAATAGTTATTGTGAGAAATGTAACATGAACGATGGTACGTAATAAAAATGCGAAATATATTGGGCTTCAGACGTAATCACCTTAGTAGGATTGCTATCGCAATTAGCGTATCGGCGGCACAATTAGGCGGGGTCAATGATTTCAAGAAGGATGACTATATTACCGATTAGCTGCCTTTGAAACAGAATCGCTTAATATCATGTGACCGGATTTGGCCAATCGCATTTCAGAGCACTGATAGATCCATT…
STR1027-170114-1	TTAGATATTGCAGCGACATATTACTAGGTAAGATGAACTGGCTAGGAATAGTATTCGGTAGACTACCCATTTTTTGATTCCTATAACTAAAATAATTCCTTACAGAACCGTTCTTGTGGATGTTCTTGATGGTCATTCACTACGTCGCTTTAATTGTTATCACGAAAAATGTAACACAAGTAGTGGTACGTAATAAAAGTGCGAAATATATCGGGCCTCAGACGCAATCACCTTAGTAGGATTGCTATCGCAATTAGCGTATCGGCGGCACGGTTAGGCGAGGCCGACGATATCGAGAAAAGTAACTATATCGCCGGTCAACTGTTTCTGTAATGGAATAGCCTAATATCGTGTGACCAGATTTGGCCGGTCGTATTCTAGAGCACAGATAGATCTAAT…
STR1027-170114-2	TTAGATATTGCAGCGACATATTACTAGGTAAGATGAACTGGCTAGGAATAGTATTCGGTAGACTACCCATTTTTTGATTCCTATAACTAAAATAATTCCTTACAGAACCGTTCTTGTGGATGTTCTTGATGGTCATTCACTACGTCGCTTTAATTGTTATCACGAAAAATGTAACACAAGTAGTGGTACGTAATAAAAGTGCGAAATATATCGGGCCTCAGACGCAATCACCTTAGTAGGATTGCTATCGCAATTAGCGTATCGGCGGCACGGTTAGGCGAGGCCGACGATATCGAGAAAAGTAACTATATCGCCGGTCAACTGTTTCTGTAATGGAATAGCCTAATATCGTGTGACCAGATTTGGCCGGTCGTATTCTAGAGCACAGATAGATCTAAT…
STR1027-4-6-1	TTAGATATTGCAGCGACATATTACTAGGTAAGATGAACTGGCTAGGAATAGTATTCGGTAGACTACCCATTTTTTGATTCCTATAACTAAAATAATTCCTTACAGAACCGTTCTTGTGGATGTTCTTGATGGTCATTCACTACGTCGCTTTAATTGTTATCACGAAAAATGTAACACAAGTAGTGGTACGTAATAAAAGTGCGAAATATATCGGGCCTCAGACGCAATCACCTTAGTAGGATTGCTATCGCAATTAGCGTATCGGCGGCACGGTTAGGCGAGGCCGACGATATCGAGAAAAGTAACTATATCGCCGGTCAACTGTTTCTGTAATGGAATAGCCTAATATCGTGTGACCAGATTTGGCCGGTCGTATTCTAGAGCACAGATAGATCTAAT…
STR1027-5-5-1	TTAGATATTGCAGCGACATATTACTAGGTAAGATGAACTGGCTAGGAATAGTATTCGGTAGACTACCCATTTTTTGATTCCTATAACTAAAATAATTCCTTACAGAACCGTTCTTGTGGATGTTCTTGATGGTCATTCACTACGTCGCTTTAATTGTTATCACGAAAAATGTAACACAAGTAGTGGTACGTAATAAAAGTGCGAAATATATCGGGCCTCAGACGCAATCACCTTAGTAGGATTGCTATCGCAATTAGCGTATCGGCGGCACGGTTAGGCGAGGCCGACGATATCGAGAAAAGTAACTATATCGCCGGTCAACTGTTTCTGTAATGGAATAGCCTAATATCGTGTGACCAGATTTGGCCGGTCGTATTCTAGAGCACAGATAGATCTAAT…
STR1027-6-1-1	TTAGATATTGCAGCGACAAAGTGCTAAGTACGATGAGCTGGCTAGGCATAGTATCCGGTAGAATACCCGTGCTTTGATTCTCATAACTTGAACAACTCCTTACAGAACCGTTCCCATGAATACTCTTGATAGTCACTCACTACGTCGATTTAATAGTTATTGTGAGAAATGTAACATGAACGATGGTACGTAATAAAAATGCGAAATATATTGGGCTTCAGACGTAATCACCTTAGTAGGATTGCTATCGCAATTAGCGTATCGGCGGCACAATTAGGCGGGGTCAATGATTTCAAGAAGGATGACTATATTACCGATTAGCTGCCTTTGAAACAGAATCGCTTAATATCATGTGACCGGATTTGGCCAATCGCATTTCAGAGCACTGATAGATCCATT…
STR1028-1-1-1	TTAGATATTGTAGCGACAAAGTGCCGAGTAAGATAAGCTGGCTAGGCACAGTATCCGGTAGACTATCCGTGCTTTGATTCTCATAACCTGAACAACTTTTTACAGAACCGTTCCCATGGATGTACTTGATAGTCACTCACTACGTCGATTTAATAGTTATCGCGAGGAATGCAACATGTACGATGGTACGTAATAAAAGTGCGAAATATATTGGGTTTCAGACGTTATCACCTTAGTAGGATTGCTATCGCAATTAGCGTATCGGCGGCACAATTAGACGGGGTCAACGACAACAGGAGAGATAACTATATTACCGATTAACCTCCTCTGTAACGGAATCGCCGAATATCGTGTGATCGGGATTGGCCAATCGTATACCAGAGCACTGATAGATCCATT…
STR1028-130713	TTAGATATTGTAGCGACAAAGTGCCGAGTAAGATAAGCTGGCTAGGCACAGTATCCGGTAGACTATCCGTGCTTTGATTCTCATAACCTGAACAACTTTTTACAGAACCGTTCCCATGGATGTACTTGATAGTCACTCACTACGTCGATTTAATAGTTATCGCGAGGAATGCAACATGTACGATGGTACGTAATAAAAGTGCGAAATATATTGGGTTTCAGACGTTATCACCTTAGTAGGATTGCTATCGCAATTAGCGTATCGGCGGCACAATTAGACGGGGTCAACGACAACAGGAGAGATAACTATATTACCGATTAACCTCCTCTGTAACGGAATCGCCGAATATCGTGTGATCGGGATTGGCCAATCGTATACCAGAGCACTGATAGATCCATT…
STR1029-6-2-1	TTAGATATTGCAGCGACAAAGTGCTAAGTACGATGAGCTGGCTAGGCATAGTATCCGGTAGAATACCCGTGCTTTGATTCTCATAACTTGAACAACTCCTTACAGAACCGTTCCCATGAATACTCTTGATAGTCACTCACTACGTCGATTTAATAGTTATTGTGAGAAATGTAACATGAACGATGGTACGTAATAAAAATGCGAAATATATTGGGCTTCAGACGTAATCACCTTAGTAGGATTGCTATCGCAATTAGCGTATCGGCGGCACAATTAGGCGGGGTCAATGATTTCAAGAAGGATGACTATATTACCGATTAGCTGCCTTTGAAACAGAATCGCTTAATATCATGTGACCGGATTTGGCCAATCGCATTTCAGAGCACTGATAGATCCATT…
STR1030-230514	TTAGATATTGTAGCGACAAAGTGCCGAGTAAGATAAGCTGGCTAGGCACAGTATCCGGTAGACTATCCGTGCTTTGATTCTCATAACCTGAACAACTTTTTACAGAACCGTTCCCATGGATGTACTTGATAGTCACTCACTACGTCGATTTAATAGTTATCGCGAGGAATGCAACATGTACGATGGTACGTAATAAAAGTGCGAAATATATTGGGTTTCAGACGTTATCACCTTAGTAGGATTGCTATCGCAATTAGCGTATCGGCGGCACAATTAGACGGGGTCAACGACAACAGGAGAGATAACTATATTACCGATTAACCTCCTCTGTAACGGAATCGCCGAATATCGTGTGATCGGGATTGGCCAATCGTATACCAGAGCACTGATAGATCCATT…
STR1032-310713	TTAGATATTGCAGCGACGAGTTGCTAAGTGAGATGAGCTGGCTAGGAATGGTACCCGGTAGACTACCCATTTTTTGGTTCCCCTAATTTGAGCAACTCCTTATAGAGTCGTTTCCGTAGATGTTTTTGATAATTACTCACTACGTCGATTTTATAGCCATCGCGAAAAATGCAGCGTAAGTAGTGGTACGTAATAAAAGTGCGAAATATATTGGGCTCCAGATGTAACCACCTTGGTAGGATTGCTATCGCAATTAGCATGTCGGCGGCACAATTAGGCGGGGTCAACAATTTCGAGAAAGATAGCTACGTCACCGACCAATCTCCTCTGTAACAAAGTCGCCTAACATCATGTAACCAAATTTAGCCAATTGCGCTCTAGAGCACAGATAGATCTAAT…
STR1033-6-1-1	TTAGATATTGCAGCGACAAATTGCTAAGTAAGGTGAGTTGGCTAGGCATAGTATCTGGTAGAATACCCGTGCTTTGATTCCCATAACTTGAACGACTCCTTACAGAACCGTTCCCATGGATGTACTCGATAGTCACTCACTACACTGATTAACTAGTTATCGCGAAAAATGCAACGTGTACGATGGTACGTAATAAAAGTGCGAAATATATTGGGTTTCAGACGTAATCACCTTAGTAGGATTGCTATCGCAATTAGCGTATCTGCGGCACAATTAGGCGGGGTCAATGATTACAGGAAAGATGACTATATTATCGACCAACCGCCACCGTAACGGAATCTCCGAATATCATGTGGCCGGATTTGGCCAATTGCATTTCAGAGCACTGATAAATCCATT…
STR1034-5-1-1	TTAGATATTGCAGCGACAAATTGCTAAGTAAGATAAGCTGGCTAGGCGTGGTATCCGGTAGAATACTCGTGCTTTGATTCTCATAACTTGAACAACTTCTTACAGAACCGTTCCCATGGATGTACTCGATAGTCACCCACTACGTCGATTTAATAATTATCGTGAGAAATGTAACGCAAGCGATGGTACGTAATAAAAGTGCGAAATATGTTGGGTTTCAGACGTAATCACCTTAGTAGGATTGCTATCGCAATTAGCGTATCGGCGGCACAATTAGGCGGGGTCAATGATTTCAGGAAAGATGACTATACCACCGGCCAACTGCCTCTGAAACGGAATCGCCGAATATCAGGTGACCGGATTTGGCCAATCGCATTTCAGAGCACAGATAGATTCAAT…
STR1034-6-1-1	TTAGATATTGCAGCGACAAATTGCTAAGTAAGATAAGCTGGCTAGGCGTGGTATCCGGTAGAATACTCGTGCTTTGATTCTCATAACTTGAACAACTTCTTACAGAACCGTTCCCATGGATGTACTCGATAGTCACCCACTACGTCGATTTAATAATTATCGTGAGAAATGTAACGCAAGCGATGGTACGTAATAAAAGTGCGAAATATGTTGGGTTTCAGACGTAATCACCTTAGTAGGATTGCTATCGCAATTAGCGTATCGGCGGCACAATTAGGCGGGGTCAATGATTTCAGGAAAGATGACTATACCACCGGCCAACTGCCTCTGAAACGGAATCGCCGAATATCAGGTGACCGGATTTGGCCAATCGCATTTCAGAGCACAGATAGATTCAAT…
STR1034-7-1-1	TTAGATATTGCAGCGACAAATTGCTAAGTAAGATAAGCTGGCTAGGCGTGGTATCCGGTAGAATACTCGTGCTTTGATTCTCATAACTTGAACAACTTCTTACAGAACCGTTCCCATGGATGTACTCGATAGTCACCCACTACGTCGATTTAATAATTATCGTGAGAAATGTAACGCAAGCGATGGTACGTAATAAAAGTGCGAAATATGTTGGGTTTCAGACGTAATCACCTTAGTAGGATTGCTATCGCAATTAGCGTATCGGCGGCACAATTAGGCGGGGTCAATGATTTCAGGAAAGATGACTATACCACCGGCCAACTGCCTCTGAAACGGAATCGCCGAATATCAGGTGACCGGATTTGGCCAATCGCATTTCAGAGCACAGATAGATTCAAT…
STR1035-300713	TTAGATATTGCAGCGACATATTACTAGGTAAGATGAACTGGCTAGGAATAGTATTCGGTAGACTACCCATTTTTTGATTCCTATAACTAAAATAATTCCTTACAGAACCGTTCTTGTGGATGTTCTTGATGGTCATTCACTACGTCGCTTTAATTGTTATCACGAAAAATGTAACACAAGTAGTGGTACGTAATAAAAGTGCGAAATATATCGGGCCTCAGACGCAATCACCTTAGTAGGATTGCTATCGCAATTAGCGTATCGGCGGCACGGTTAGGCGAGGCCGACGATATCGAGAAAAGTAACTATATCGCCGGTCAACTGTTTCTGTAATGGAATAGCCTAATATCGTGTGACCAGATTTGGCCGGTCGTATTCTAGAGCACAGATAGATCTAAT…
STR1037-030713	CCAAATATTGCTGCAACAAATTGCCGAGTAAGATAAGCTGGCTAGACGTGGTATCCGGTAGACTATCCGTGCTTTGATTCTCATAACCTGAACAACTCCTTACAGAACCGTTCCCATGGATGTACTTGATAGTCACTCACTACGTCGATTTAATAGTTATCGCGAGGAATGCAACATGTACGATGGTACGTAATAAAAGTGCGAAATATATTGGGTTTCAGACGTAATCACCTTAGTAGGATTGCTATCGCAATTAGCGTATCGACGGCACAATTAGGCGGGGTCAATGATTTTAGGAAAGATGACTATACCACCGACCAACTGCCACTGTAACGGAATCGCCGAATATCGTGTGACCGGGATTGGCCAATCGCATTTCAGAGCACAGATAGATTCAAT…
STR1037-180914-1	TTAGATATTGCAGCGACGAGTTGCTAAGTGAGATGAGCTGGCTAGGAATGGTACCCGGTAGACTACCCATTTTTTGGTTCCCCTAATTTGAGCAACTCCTTATAGAGTCGTTTCCGTAGATGTTTTTGATAATTACTCACTACGTCGATTTTATAGCCATCGCGAAAAATGCAGCGTAAGTAGTGGTACGTAATAAAAGTGCGAAATATATTGGGCTCCAGATGTAACCACCTTGGTAGGATTGCTATCGCAATTAGCATGTCGGCGGCACAATTAGGCGGGGTCAACAATTTCGAGAAAGATAGCTACGTCACCGACCAATCTCCTCTGTAACAAAGTCGCCTAACATCATGTAACCAAATTTAGCCAATTGCGCTCTAGAGCACAGATAGATCTAAT…
STR1037-180914-2	TTAGATATTGCAGCGACGAGTTGCTAAGTGAGATGAGCTGGCTAGGAATGGTACCCGGTAGACTACCCATTTTTTGGTTCCCCTAATTTGAGCAACTCCTTATAGAGTCGTTTCCGTAGATGTTTTTGATAATTACTCACTACGTCGATTTTATAGCCATCGCGAAAAATGCAGCGTAAGTAGTGGTACGTAATAAAAGTGCGAAATATATTGGGCTCCAGATGTAACCACCTTGGTAGGATTGCTATCGCAATTAGCATGTCGGCGGCACAATTAGGCGGGGTCAACAATTTCGAGAAAGATAGCTACGTCACCGACCAATCTCCTCTGTAACAAAGTCGCCTAACATCATGTAACCAAATTTAGCCAATTGCGCTCTAGAGCACAGATAGATCTAAT…
STR1037-280714	TTAGATATTGTAGCGACAAAGTGCCGAGTAAGATAAGCTGGCTAGGCACAGTATCCGGTAGACTATCCGTGCTTTGATTCTCATAACCTGAACAACTTTTTACAGAACCGTTCCCATGGATGTACTTGATAGTCACTCACTACGTCGATTTAATAGTTATCGCGAGGAATGCAACATGTACGATGGTACGTAATAAAAGTGCGAAATATATTGGGTTTCAGACGTTATCACCTTAGTAGGATTGCTATCGCAATTAGCGTATCGGCGGCACAATTAGACGGGGTCAACGACAACAGGAGAGATAACTATATTACCGATTAACCTCCTCTGTAACGGAATCGCCGAATATCGTGTGATCGGGATTGGCCAATCGTATACCAGAGCACTGATAGATCCATT…
STR1041-3-5-1	TTAGATATTGCAGCGACAAATAGCTAAGTAAGATAAGCTGGCTAGGAATAGTATCCGGTAGAATGCCCGTGCTTTGATTCCCATATCTTGGACAATTCCTTACAGAACCGTCCCCATGGATGTACTTGATAGTCACTCACTACGTCGATTTAATAGTTATCGCGAGGAATGCAACATGTACGATGGTACGTAATAAAAGTGCGAAATATATTGGGTTTCAGACGTAATCACCTTAGTAGGATTGCTATCGCAATTAGCGTATCGGCGGCACAATTAGGCGGGGTCAATGATTTCAGGAAAGATGACTATACCACCGGCCAACTGCCTCTGAAACGGAATCGCCGAATATCAGGTGACCGGATTTGGCCAATTGTATTTCAGAGCACTGATAGATTTATT…
STR1041-5-5-1	TTAGATATTGCAGCGACAAATAGCTAAGTAAGATAAGCTGGCTAGGAATAGTATCCGGTAGAATGCCCGTGCTTTGATTCCCATATCTTGGACAATTCCTTACAGAACCGTCCCCATGGATGTACTTGATAGTCACTCACTACGTCGATTTAATAGTTATCGCGAGGAATGCAACATGTACGATGGTACGTAATAAAAGTGCGAAATATATTGGGTTTCAGACGTAATCACCTTAGTAGGATTGCTATCGCAATTAGCGTATCGGCGGCACAATTAGGCGGGGTCAATGATTTCAGGAAAGATGACTATACCACCGGCCAACTGCCTCTGAAACGGAATCGCCGAATATCAGGTGACCGGATTTGGCCAATTGTATTTCAGAGCACTGATAGATTTATT…
STR1041-6-1-1	TTAGATACTGCAGCGACAAAGTGCTAAGTACAATGAGCTGGCTAGGCATAGTATCCGGTAGAATACCCGTGCTTTGATTCTCATAACTTGAACAACTCCTTACAGAACCGTTCCCATGAATACTCTTGATAGTCACTCACTACGTCGATTTAATAGTTATTGTGAGAAATGTAACATGAACGATGGTACGTAATAAAAATGCGAAATATATTGGGCTTCAGACGTAATCACCTTAGTAGGATTGCTATCGCAATTAGCGTATCGGCGGCACAATTAGGCGGGGTCAATGATTTCAAGAAGGAAGACTATATTACCGATTAGCTGCCTCTGAAACAGAATCGCTTAATATCATGTGACCGGATTTGGCCAATCGCATTTCAGAGCACTGATAGATCCATT…
STR1042-1-1-1	TTAGGTATTGCAGCGACAAAGTGCCGAGTAAGATAAGCTGGCTAGGCACAGTATCCGGTAGACTATCCGTGCTTTGATTCTCATAACCTGAACAACTTCTTACAGAACCGTTCCCATGGATGTACTTGATAGTCACTCACTACGTCGATTTAATAGTTATCGCGAGGAATGCAACATGTACGATGGTACGTAATAAAAGTGCGAAATATATTGGGTTTCAGACGTTATTACCTTAGTAGGATTGCTATCGCAATTAGCGTATCGGCGGCACAATTAGGCGGGATCAACGACAACAGGAGAGATAACTATATTACCGATTAACCTCCTCTGTAACGGAATCGCCGAATATCGTGTGACCGGGATTGGCCAATCGTATACCAGAGCACTGATAGATCCATT…
STR1045-2-1-1	TTAGATATTGCAGCGACAAAGTGCTAAGTACGATGAGCTGGCTAGGCATAGTATCCGGTAGAATACCCGTGCTTTGATTCTCATAACTTGAACAACTCCTTACAGAACCGTTCCCATGAATACTCTTGATAGTCACTCACTACGTCGATTTAATAGTTATTGTGAGAAATGTAACATGAACGATGGTACGTAATAAAAATGCGAAATATATTGGGCTTCAGACGTAATCACCTTAGTAGGATTGCTATCGCAATTAGCGTATCGGCGGCACAATTAGGCGGGGTCAATGATTTCAAGAAGGATGACTATATTACCGATTAGCTGCCTTTGAAACAGAATCGCTTAATATCATGTGACCGGATTTGGCCAATCGCATTTCAGAGCACTGATAGATCCATT…
STR1045-3-1-1	TTAGATATTGCAGCGACAAAGTGCTAAGTACGATGAGCTGGCTAGGCATAGTATCCGGTAGAATACCCGTGCTTTGATTCTCATAACTTGAACAACTCCTTACAGAACCGTTCCCATGAATACTCTTGATAGTCACTCACTACGTCGATTTAATAGTTATTGTGAGAAATGTAACATGAACGATGGTACGTAATAAAAATGCGAAATATATTGGGCTTCAGACGTAATCACCTTAGTAGGATTGCTATCGCAATTAGCGTATCGGCGGCACAATTAGGCGGGGTCAATGATTTCAAGAAGGATGACTATATTACCGATTAGCTGCCTTTGAAACAGAATCGCTTAATATCATGTGACCGGATTTGGCCAATCGCATTTCAGAGCACTGATAGATCCATT…
STR1045-4-1-1	TTAGATATTGCAGCGACAAAGTGCTAAGTACGATGAGCTGGCTAGGCATAGTATCCGGTAGAATACCCGTGCTTTGATTCTCATAACTTGAACAACTCCTTACAGAACCGTTCCCATGAATACTCTTGATAGTCACTCACTACGTCGATTTAATAGTTATTGTGAGAAATGTAACATGAACGATGGTACGTAATAAAAATGCGAAATATATTGGGCTTCAGACGTAATCACCTTAGTAGGATTGCTATCGCAATTAGCGTATCGGCGGCACAATTAGGCGGGGTCAATGATTTCAAGAAGGATGACTATATTACCGATTAGCTGCCTTTGAAACAGAATCGCTTAATATCATGTGACCGGATTTGGCCAATCGCATTTCAGAGCACTGATAGATCCATT…
STR1045-5-1-1	TTAGATATTGCAGCGACAAAGTGCTAAGTACGATGAGCTGGCTAGGCATAGTATCCGGTAGAATACCCGTGCTTTGATTCTCATAACTTGAACAACTCCTTACAGAACCGTTCCCATGAATACTCTTGATAGTCACTCACTACGTCGATTTAATAGTTATTGTGAGAAATGTAACATGAACGATGGTACGTAATAAAAATGCGAAATATATTGGGCTTCAGACGTAATCACCTTAGTAGGATTGCTATCGCAATTAGCGTATCGGCGGCACAATTAGGCGGGGTCAATGATTTCAAGAAGGATGACTATATTACCGATTAGCTGCCTTTGAAACAGAATCGCTTAATATCATGTGACCGGATTTGGCCAATCGCATTTCAGAGCACTGATAGATCCATT…
STR1045-5-1-2	TTAGATATTGCAGCGACAAAGTGCTAAGTACGATGAGCTGGCTAGGCATAGTATCCGGTAGAATACCCGTGCTTTGATTCTCATAACTTGAACAACTCCTTACAGAACCGTTCCCATGAATACTCTTGATAGTCACTCACTACGTCGATTTAATAGTTATTGTGAGAAATGTAACATGAACGATGGTACGTAATAAAAATGCGAAATATATTGGGCTTCAGACGTAATCACCTTAGTAGGATTGCTATCGCAATTAGCGTATCGGCGGCACAATTAGGCGGGGTCAATGATTTCAAGAAGGATGACTATATTACCGATTAGCTGCCTTTGAAACAGAATCGCTTAATATCATGTGACCGGATTTGGCCAATCGCATTTCAGAGCACTGATAGATCCATT…
STR1045-6-1-1	TTAGATATTGCAGCGACAAAGTGCTAAGTACGATGAGCTGGCTAGGCATAGTATCCGGTAGAATACCCGTGCTTTGATTCTCATAACTTGAACAACTCCTTACAGAACCGTTCCCATGAATACTCTTGATAGTCACTCACTACGTCGATTTAATAGTTATTGTGAGAAATGTAACATGAACGATGGTACGTAATAAAAATGCGAAATATATTGGGCTTCAGACGTAATCACCTTAGTAGGATTGCTATCGCAATTAGCGTATCGGCGGCACAATTAGGCGGGGTCAATGATTTCAAGAAGGATGACTATATTACCGATTAGCTGCCTTTGAAACAGAATCGCTTAATATCATGTGACCGGATTTGGCCAATCGCATTTCAGAGCACTGATAGATCCATT…
STR1045-8-1-1	TTAGATATTGCAGCGACAAAGTGCTAAGTACGATGAGCTGGCTAGGCATAGTATCCGGTAGAATACCCGTGCTTTGATTCTCATAACTTGAACAACTCCTTACAGAACCGTTCCCATGAATACTCTTGATAGTCACTCACTACGTCGATTTAATAGTTATTGTGAGAAATGTAACATGAACGATGGTACGTAATAAAAATGCGAAATATATTGGGCTTCAGACGTAATCACCTTAGTAGGATTGCTATCGCAATTAGCGTATCGGCGGCACAATTAGGCGGGGTCAATGATTTCAAGAAGGATGACTATATTACCGATTAGCTGCCTTTGAAACAGAATCGCTTAATATCATGTGACCGGATTTGGCCAATCGCATTTCAGAGCACTGATAGATCCATT…
STR1046-1-1-1	TTAGATATTGCAGCGACAAATTGCTAAGTAAGGTGAGTTGGCTAGGCATAGTATCCGGTAGAATATCCGTGCTTTGATTCTCATAACCTGAACGACTCCTTACAGAACCGTCCCCATGAATACTCTTGATAGTCACTCACTACGTCGATTTAATAGTTCCCGCGAGAGAAACAACATGAACGATGGTACGTAATAAAAGTGCGAAATATATTGGATTTCAGACGTAATCACCTTAGTAGGATTGCTATCGCAATTAGCGTATCGGCGGCACAATTAGGCGGGGTCAACGACAACAGGAAAGATAACCATATTACCGATTAACCTCCTCTGTAACGGAATCGCCGAATATTGTGTGACCGGATTTGGCCAATTGCATTTCAGAGCACTGATAGATCCATT…
STR1046-2-1-1	TTAGATATTGCAGCGACAAATTGCTAAGTAAGGTGAGTTGGCTAGGCATAGTATCCGGTAGAATATCCGTGCTTTGATTCTCATAACCTGAACGACTCCTTACAGAACCGTCCCCATGAATACTCTTGATAGTCACTCACTACGTCGATTTAATAGTTCCCGCGAGAGAAACAACATGAACGATGGTACGTAATAAAAGTGCGAAATATATTGGATTTCAGACGTAATCACCTTAGTAGGATTGCTATCGCAATTAGCGTATCGGCGGCACAATTAGGCGGGGTCAACGACAACAGGAAAGATAACCATATTACCGATTAACCTCCTCTGTAACGGAATCGCCGAATATTGTGTGACCGGATTTGGCCAATTGCATTTCAGAGCACTGATAGATCCATT…
STR1046-3-1-1	TTAGATATTGCAGCGACAAATTGCTAAGTAAGGTGAGTTGGCTAGGCATAGTATCCGGTAGAATATCCGTGCTTTGATTCTCATAACCTGAACGACTCCTTACAGAACCGTCCCCATGAATACTCTTGATAGTCACTCACTACGTCGATTTAATAGTTCCCGCGAGAGAAACAACATGAACGATGGTACGTAATAAAAGTGCGAAATATATTGGATTTCAGACGTAATCACCTTAGTAGGATTGCTATCGCAATTAGCGTATCGGCGGCACAATTAGGCGGGGTCAACGACAACAGGAAAGATAACCATATTACCGATTAACCTCCTCTGTAACGGAATCGCCGAATATTGTGTGACCGGATTTGGCCAATTGCATTTCAGAGCACTGATAGATCCATT…
STR1046-4-1-1	TTAGATATTGCAGCGACAAATTGCTAAGTAAGGTGAGTTGGCTAGGCATAGTATCCGGTAGAATATCCGTGCTTTGATTCTCATAACCTGAACGACTCCTTACAGAACCGTCCCCATGAATACTCTTGATAGTCACTCACTACGTCGATTTAATAGTTCCCGCGAGAGAAACAACATGAACGATGGTACGTAATAAAAGTGCGAAATATATTGGATTTCAGACGTAATCACCTTAGTAGGATTGCTATCGCAATTAGCGTATCGGCGGCACAATTAGGCGGGGTCAACGACAACAGGAAAGATAACCATATTACCGATTAACCTCCTCTGTAACGGAATCGCCGAATATTGTGTGACCGGATTTGGCCAATTGCATTTCAGAGCACTGATAGATCCATT…
STR1046-5-1L-1	TTAGATATTGCAGCGACAAATTGCTAAGTAAGGTGAGTTGGCTAGGCATAGTATCCGGTAGAATATCCGTGCTTTGATTCTCATAACCTGAACGACTCCTTACAGAACCGTCCCCATGAATACTCTTGATAGTCACTCACTACGTCGATTTAATAGTTCCCGCGAGAGAAACAACATGAACGATGGTACGTAATAAAAGTGCGAAATATATTGGATTTCAGACGTAATCACCTTAGTAGGATTGCTATCGCAATTAGCGTATCGGCGGCACAATTAGGCGGGGTCAACGACAACAGGAAAGATAACCATATTACCGATTAACCTCCTCTGTAACGGAATCGCCGAATATTGTGTGACCGGATTTGGCCAATTGCATTTCAGAGCACTGATAGATCCATT…
STR1046-5-1R-1	TTAGATATTGCAGCGACAAATTGCTAAGTAAGGTGAGTTGGCTAGGCATAGTATCCGGTAGAATATCCGTGCTTTGATTCTCATAACCTGAACGACTCCTTACAGAACCGTCCCCATGAATACTCTTGATAGTCACTCACTACGTCGATTTAATAGTTCCCGCGAGAGAAACAACATGAACGATGGTACGTAATAAAAGTGCGAAATATATTGGATTTCAGACGTAATCACCTTAGTAGGATTGCTATCGCAATTAGCGTATCGGCGGCACAATTAGGCGGGGTCAACGACAACAGGAAAGATAACCATATTACCGATTAACCTCCTCTGTAACGGAATCGCCGAATATTGTGTGACCGGATTTGGCCAATTGCATTTCAGAGCACTGATAGATCCATT…
STR1046-6-1-1	TTAGATATTGCAGCGACAAATTGCTAAGTAAGGTGAGTTGGCTAGGCATAGTATCCGGTAGAATATCCGTGCTTTGATTCTCATAACCTGAACGACTCCTTACAGAACCGTCCCCATGAATACTCTTGATAGTCACTCACTACGTCGATTTAATAGTTCCCGCGAGAGAAACAACATGAACGATGGTACGTAATAAAAGTGCGAAATATATTGGATTTCAGACGTAATCACCTTAGTAGGATTGCTATCGCAATTAGCGTATCGGCGGCACAATTAGGCGGGGTCAACGACAACAGGAAAGATAACCATATTACCGATTAACCTCCTCTGTAACGGAATCGCCGAATATTGTGTGACCGGATTTGGCCAATTGCATTTCAGAGCACTGATAGATCCATT…
STR1046-7-1-1	TTAGATATTGCAGCGACAAATTGCTAAGTAAGGTGAGTTGGCTAGGCATAGTATCCGGTAGAATATCCGTGCTTTGATTCTCATAACCTGAACGACTCCTTACAGAACCGTCCCCATGAATACTCTTGATAGTCACTCACTACGTCGATTTAATAGTTCCCGCGAGAGAAACAACATGAACGATGGTACGTAATAAAAGTGCGAAATATATTGGATTTCAGACGTAATCACCTTAGTAGGATTGCTATCGCAATTAGCGTATCGGCGGCACAATTAGGCGGGGTCAACGACAACAGGAAAGATAACCATATTACCGATTAACCTCCTCTGTAACGGAATCGCCGAATATTGTGTGACCGGATTTGGCCAATTGCATTTCAGAGCACTGATAGATCCATT…
STR1046-8-1-1	TTAGATATTGCAGCGACAAATTGCTAAGTAAGGTGAGTTGGCTAGGCATAGTATCCGGTAGAATATCCGTGCTTTGATTCTCATAACCTGAACGACTCCTTACAGAACCGTCCCCATGAATACTCTTGATAGTCACTCACTACGTCGATTTAATAGTTCCCGCGAGAGAAACAACATGAACGATGGTACGTAATAAAAGTGCGAAATATATTGGATTTCAGACGTAATCACCTTAGTAGGATTGCTATCGCAATTAGCGTATCGGCGGCACAATTAGGCGGGGTCAACGACAACAGGAAAGATAACCATATTACCGATTAACCTCCTCTGTAACGGAATCGCCGAATATTGTGTGACCGGATTTGGCCAATTGCATTTCAGAGCACTGATAGATCCATT…
STR1048-4-1-1	CCAAATATTGCTGCAACAAATTGCCGAGTAAGATAAGCTGGCTAGACGTGGTATCCGGTAGACTATCCGTGCTTTGATTCTCATAACCTGAACAACTCCTTACAGAACCGTTCCCATGGATGTACTTGATAGTCACTCACTACGTCGATTTAATAGTTATCGCGAGGAATGCAACATGTACGATGGTACGTAATAAAAGTGCGAAATATATTGGGTTTCAGACGTAATCACCTTAGTAGGATTGCTATCGCAATTAGCGTATCGACGGCACAATTAGGCGGGGTCAATGATTTTAGGAAAGATGACTATACCACCGACCAACTGCCACTGTAACGGAATCGCCGAATATCGTGTGACCGGGATTGGCCAATCGCATTTCAGAGCACAGATAGATTCAAT…
STR1048-6-1-1	CCAAATATTGCTGCAACAAATTGCCGAGTAAGATAAGCTGGCTAGACGTGGTATCCGGTAGACTATCCGTGCTTTGATTCTCATAACCTGAACAACTCCTTACAGAACCGTTCCCATGGATGTACTTGATAGTCACTCACTACGTCGATTTAATAGTTATCGCGAGGAATGCAACATGTACGATGGTACGTAATAAAAGTGCGAAATATATTGGGTTTCAGACGTAATCACCTTAGTAGGATTGCTATCGCAATTAGCGTATCGACGGCACAATTAGGCGGGGTCAATGATTTTAGGAAAGATGACTATACCACCGACCAACTGCCACTGTAACGGAATCGCCGAATATCGTGTGACCGGGATTGGCCAATCGCATTTCAGAGCACAGATAGATTCAAT…
STR1049-1-5-1	TTAGATACTGCAGCGACAAAGTGCTAAGTACGATGAGCTGGCTAGGCATAGTATCCGGTAGAATACCCGTGCTTTGATTCTCATAACTTGAACAACTCCTTACAGAACCGTTCCCATGAATACTCTTGATAGTCACTCACTACGTCGATTTAATAGTTATTGTGAGAAATGTAACATGAACGATGGTACGTAATAAAAATGCGAAATATATTGGGCTTCAGACGTAATCACCTTAGTAGGATTGCTATCGCAATTAGCGTATCGGCGGCACAATTAGGCGGGGTCAATGATTTCAAGAAGGATGACTATATTACCGATTAGCTGCCTCTGAAACAGAATCGCTTAATATCATGTGACCGGATTTGGCCAATCGCATTTCAGAGCACTGATAGATCCATT…
STR1049-2-1-1	TTAGATGTAGCAGCGATAAGTTGTTAAGTAAGATGAGCCGGCTAGAAATGGTATCCAATAGTCAATCCATTTTTTGGTTCCCCTTACTTGAGCAACTCCTGACGTTATCAACCTCACGGCCGTTCCTGGTAATTGCTTTTCGTATCAAGTAACCAGCCATCGCGAAAAATGCGATGCAAGCGATAATACGTAATAAGAGCGCGAAATATATTAGGTTTTAGACGTAATCACCTTAGTAGGATTGCTATTGCAACTAGCGAACTGGTCACACAATTAAGCGGGGTCAACAATTACAAGAAAGATAACTATATTACCGACCAATCTCCACTGTAGTGGAATCGTTTAATATCATATGACCAGATTTGGCCGGTTGCGCTCTAGAGCACAGGATGTCTTAAT…
STR1049-3-1-1	TTAGATACTGCAGCGACAAAGTGCTAAGTACGATGAGCTGGCTAGGCATAGTATCCGGTAGAATACCCGTGCTTTGATTCTCATAACTTGAACAACTCCTTACAGAACCGTTCCCATGAATACTCTTGATAGTCACTCACTACGTCGATTTAATAGTTATTGTGAGAAATGTAACATGAACGATGGTACGTAATAAAAATGCGAAATATATTGGGCTTCAGACGTAATCACCTTAGTAGGATTGCTATCGCAATTAGCGTATCGGCGGCACAATTAGGCGGGGTCAATGATTTCAAGAAGGATGACTATATTACCGATTAGCTGCCTCTGAAACAGAATCGCTTAATATCATGTGACCGGATTTGGCCAATCGCATTTCAGAGCACTGATAGATCCATT…
STR1049-4-5-1	TTAGATACTGCAGCGACAAAGTGCTAAGTACGATGAGCTGGCTAGGCATAGTATCCGGTAGAATACCCGTGCTTTGATTCTCATAACTTGAACAACTCCTTACAGAACCGTTCCCATGAATACTCTTGATAGTCACTCACTACGTCGATTTAATAGTTATTGTGAGAAATGTAACATGAACGATGGTACGTAATAAAAATGCGAAATATATTGGGCTTCAGACGTAATCACCTTAGTAGGATTGCTATCGCAATTAGCGTATCGGCGGCACAATTAGGCGGGGTCAATGATTTCAAGAAGGATGACTATATTACCGATTAGCTGCCTCTGAAACAGAATCGCTTAATATCATGTGACCGGATTTGGCCAATCGCATTTCAGAGCACTGATAGATCCATT…
STR1049-6-5-1	TTAGATACTGCAGCGACAAAGTGCTAAGTACGATGAGCTGGCTAGGCATAGTATCCGGTAGAATACCCGTGCTTTGATTCTCATAACTTGAACAACTCCTTACAGAACCGTTCCCATGAATACTCTTGATAGTCACTCACTACGTCGATTTAATAGTTATTGTGAGAAATGTAACATGAACGATGGTACGTAATAAAAATGCGAAATATATTGGGCTTCAGACGTAATCACCTTAGTAGGATTGCTATCGCAATTAGCGTATCGGCGGCACAATTAGGCGGGGTCAATGATTTCAAGAAGGATGACTATATTACCGATTAGCTGCCTCTGAAACAGAATCGCTTAATATCATGTGACCGGATTTGGCCAATCGCATTTCAGAGCACTGATAGATCCATT…
STR1050-3-1-1	TTTGATATTGCAGCGACAAATTGCTAAGTACGGTGAGCTGGCTAGGCGTGGTATCTGGTGGAATACCCGTGCTTTGATTCCCAAAACTTGAACGACACCTTACAGAACCGTTCCCATGGATGTACTTAATAGTCACTCACTACGTCGATTTAATAGTTATCGCGAGAAATGCAACACAAGCGATGGTACGTAATAAAAGTGCGAAATATATTGGGTTTCAGACGTAATCACCTTAGTAGGATTGCTATCGCAATTAGCGTATCGACGGCACAATTAGGCGGGGTCAATGATTTCAGGAAAGATAAATATATCACCGATCAACTGCCACTGTAACGGAATCGCCGAATATCGGGTGGCCGGGTTGGGCCAATTGCATTTCAGAGCACTGATAGATTTATT…
STR1050-4-1-1	TTTGATATTGCAGCGACAAATTGCTAAGTACGGTGAGCTGGCTAGGCGTGGTATCTGGTGGAATACCCGTGCTTTGATTCCCAAAACTTGAACGACACCTTACAGAACCGTTCCCATGGATGTACTTAATAGTCACTCACTACGTCGATTTAATAGTTATCGCGAGAAATGCAACACAAGCGATGGTACGTAATAAAAGTGCGAAATATATTGGGTTTCAGACGTAATCACCTTAGTAGGATTGCTATCGCAATTAGCGTATCGACGGCACAATTAGGCGGGGTCAATGATTTCAGGAAAGATAAATATATCACCGATCAACTGCCACTGTAACGGAATCGCCGAATATCGGGTGGCCGGGTTGGGCCAATTGCATTTCAGAGCACTGATAGATTTATT…
STR1050-4-2-1	TTTGATATTGCAGCGACAAATTGCTAAGTACGGTGAGCTGGCTAGGCGTGGTATCTGGTGGAATACCCGTGCTTTGATTCCCAAAACTTGAACGACACCTTACAGAACCGTTCCCATGGATGTACTTAATAGTCACTCACTACGTCGATTTAATAGTTATCGCGAGAAATGCAACACAAGCGATGGTACGTAATAAAAGTGCGAAATATATTGGGTTTCAGACGTAATCACCTTAGTAGGATTGCTATCGCAATTAGCGTATCGACGGCACAATTAGGCGGGGTCAATGATTTCAGGAAAGATAAATATATCACCGATCAACTGCCACTGTAACGGAATCGCCGAATATCGGGTGGCCGGGTTGGGCCAATTGCATTTCAGAGCACTGATAGATTTATT…
STR1050-5-1-1	TTTGATATTGCAGCGACAAATTGCTAAGTACGGTGAGCTGGCTAGGCGTGGTATCTGGTGGAATACCCGTGCTTTGATTCCCAAAACTTGAACGACACCTTACAGAACCGTTCCCATGGATGTACTTAATAGTCACTCACTACGTCGATTTAATAGTTATCGCGAGAAATGCAACACAAGCGATGGTACGTAATAAAAGTGCGAAATATATTGGGTTTCAGACGTAATCACCTTAGTAGGATTGCTATCGCAATTAGCGTATCGACGGCACAATTAGGCGGGGTCAATGATTTCAGGAAAGATAAATATATCACCGATCAACTGCCACTGTAACGGAATCGCCGAATATCGGGTGGCCGGGTTGGGCCAATTGCATTTCAGAGCACTGATAGATTTATT…
STR1050-5-2-1	TTAGATATTGCAGCGGCAAATTGCTAGGTAAGAAGAGCTAAAAAAGAATGGTATCCGGTAGACTACCTACTTGACAAAGTTTATAACTTGAACAACTCCTTACAGAACCGTTTTCACGGCTGTACTTGATAGCCACTCACTACGTCGCTTTAATAGTTATCACAGAAAATGTAACGCGAACGACGGTGGACGACTGAAGTAAAGTGAAAAGTAGGTTTTTAGCGTATTCGTTCTAGCTGATTCAAATCTATTTTCTGCGTATTGGCGGCATAATGAGGTAGGGCTAACGATATCGAGAAAGATAACTATACCACCAACCAACCGCCTCTGTGACAAAACAGCCTAATGTCATGCGACCAGATCTGATTAGACATATTCTTGAGCATTAATTGATCCGAC…
STR1050-5-5-1	TTAGATATTGCAGCGGCAAATTGCTAGGTAAGAAGAGCTAAAAAAGAATGGTATCCGGTAGACTACCTACTTGACAAAGTTTATAACTTGAACAACTCCTTACAGAACCGTTTTCACGGCTGTACTTGATAGCCACTCACTACGTCGCTTTAATAGTTATCACAGAAAATGTAACGCGAACGACGGTGGACGACTGAAGTAAAGTGAAAAGTAGGTTTTTAGCGTATTCGTTCTAGCTGATTCAAATCTATTTTCTGCGTATTGGCGGCATAATGAGGTAGGGCTAACGATATCGAGAAAGATAACTATACCACCAACCAACCGCCTCTGTGACAAAACAGCCTAATGTCATGCGACCAGATCTGATTAGACATATTCTTGAGCATTAATTGATCCGAC…
STR1051-5-1-1	TTAGACGTAGCAGCGATAAGTTGTTAAGTAAGATGAGCCGGCTAGAAATGGTATCCAATAGTCAATCCATTTTTTGGTTCCCCTTACTTGAGCAACTCCTGACGTTATCAACCTCACGGCCGTTCCTGGTAATTGCTTTTCGTATCAAGTAACCAGCCATCGCGAAAAATGCGACGCAAGCGATAATACGTAATAAGAGCGCGAAATATATTAGGTTTTAGACGTAATCACCTTAGTAGGATTGCTATTGCAACTAGCGAACTGGTCACACAATTAAGCGGGGTCAACAATTACAAGAAAGATAACTATATTACCGACCAATCTCCACTGTAGTGGAATCGTTTAATATCATATGACCAGATTTGGCCGGTTGCGCTCTAGAGCACAGGATGTCTTAAT…
STR1063-051114	TTAGATATTGTAGCGACAAAGTGCCGAGTAAGATAAGCTGGCTAGGCACAGTATCCGGTAGACTATCCGTGCTTTGATTCTCATAACCTGAACAACTTTTTACAGAACCGTTCCCATGGATGTACTTGATAGTCACTCACTACGTCGATTTAATAGTTATCGCGAGGAATGCAACATGTACGATGGTACGTAATAAAAGTGCGAAATATATTGGGTTTCAGACGTTATCACCTTAGTAGGATTGCTATCGCAATTAGCGTATCGGCGGCACAATTAGACGGGGTCAACGACAACAGGAGAGATAACTATATTACCGATTAACCTCCTCTGTAACGGAATCGCCGAATATCGTGTGATCGGGATTGGCCAATCGTATACCAGAGCACTGATAGATCCATT…
STR1063-2-5-1	TTAGATATTGTAGCGACAAAGTGCCGAGTAAGATAAGCTGGCTAGGCACAGTATCCGGTAGACTATCCGTGCTTTGATTCTCATAACCTGAACAACTTTTTACAGAACCGTTCCCATGGATGTACTTGATAGTCACTCACTACGTCGATTTAATAGTTATCGCGAGGAATGCAACATGTACGATGGTACGTAATAAAAGTGCGAAATATATTGGGTTTCAGACGTTATCACCTTAGTAGGATTGCTATCGCAATTAGCGTATCGGCGGCACAATTAGACGGGGTCAACGACAACAGGAGAGATAACTATATTACCGATTAACCTCCTCTGTAACGGAATCGCCGAATATCGTGTGATCGGGATTGGCCAATCGTATACCAGAGCACTGATAGATCCATT…
STR1068-5-2-1	TTAGATATTGCAGCGGCAAATTGCTAGGTAAGAAGAGCTAAAAAAGAATGGTATCCGGTAGACTACCTACTTGACAAAGTTTATAACTTGAACAACTCCTTACAGAACCGTTTTCACGGCTGTACTTGATAGCCACTCACTACGTCGCTTTAATAGTTATCACAGAAAATGTAACGCGAACGACGGTGGACGACTGAAGTAAAGTGAAAAGTAGGTTTTTAGCGTATTCGTTCTAGCTGATTCAAATCTATTTTCTGCGTATTGGCGGCATAATGAGGTAGGGCTAACGATATCGAGAAAGATAACTATACCACCAACCAACCGCCTCTGTGACAAAACAGCCTAATGTCATGCGACCAGATCTGATTAGACATATTCTTGAGCATTAATTGATCCGAC…
STR1072-1-4-1	TTAGATATTGCAGCGACAAATAGCTAAGTAAGATAAGCTGGCTAGGAATAGTATCCGGTAGAATGCCCGTGCTTTGATTCCCATATCTTGGACAATTCCTTACAGAACCGTCCCCATGGATGTACTTGATAGTCACTCACTACGTCGATTTAATAGTTATCGCGAGGAATGCAACATGTACGATGGTACGTAATAAAAGTGCGAAATATATTGGGTTTCAGACGTAATCACCTTAGTAGGATTGCTATCGCAATTAGCGTATCGGCGGCACAATTAGGCGGGGTCAATGATTTCAGGAAAGATGACTATACCACCGGCCAATTGCCTCTGAAACGGAATCGCCGAATATCAGGTGACCGGATTTGGCCAATTGTATTTCAGAGCACTGATAGATTTATT…
STR1074-2-1-1	TTAGATATTGCAGCGACAAATTGCTAAGTACGGTGAGCTGGCTAGGCGTGGTATCTGGTGGACTATCCGTGCTTTGATTCTCATAACCTGAACAACTTCTTACAGAACCGTTCCCATGGCTGTACTTGATAGTCACTCACTACGTCGATTTAATAGTTATCGCGAGGAATGCAACATGTACGATGGTACGTAATAAAGGTGCGAAATATATTGGGCTTCAGACATAATCACCTTAGTAGGACTGCTATCGCAATTATCGTATCGGCGGTACAATTAGGCGGGGCCAACGATATCAAGAAAGATAACTATACCACTAACCGACCGCCTCTAAAACGGAATCGCCGAATATCATGTGGCCGGATTTGGCCAATTGCATTTCAGAGCACTGATAAATCCATT…
STR1074-4-1-1	TTAAGTATTGCTGCAACAAATTGCTAAGTAAGAAGAGCTGGCTAAAAATGGTATCCGGTAGACTACCCATGCGATAAAGTTTCTAACTAGGGCAATTCCTTACATAATCAACCTCGTAGATGTTCTTGATAGTCATTCTTCATATCGATTAACTAGTTATTGCGGGAAGTACAACATGAATGACAGTGGATGATTAAAATAAAGTGAAAAGTAGGTTTTAGACGTAACCATTCTAGCTGATTCACATCTATAATCATCGAATTGGCGGCTTAATTAAGCGGGGTCAACAGTTTCGAAGAAAATAACCATATCGTTAACTGATTTCTTCTGTGGTAAAATAGTCTAGTGACAGGTAATCAGATTTGATTAGATACATTCCTAGAAATTAATTGATTCGAT…
STR1074-4-2-1	TTAGATATTGCAGCGACAAATTGCTAAGTACGGTGAGCTGGCTAGGCGTGGTATCTGGTGGACTATCCGTGCTTTGATTCTCATAACCTGAACAACTTCTTACAGAACCGTTCCCATGGCTGTACTTGATAGTCACTCACTACGTCGATTTAATAGTTATCGCGAGGAATGCAACATGTACGATGGTACGTAATAAAGGTGCGAAATATATTGGGCTTCAGACATAATCACCTTAGTAGGACTGCTATCGCAATTATCGTATCGGCGGTACAATTAGGCGGGGCCAACGATATCAAGAAAGATAACTATACCACTAACCGACCGCCTCTAAAACGGAATCGCCGAATATCATGTGGCCGGATTTGGCCAATTGCATTTCAGAGCACTGATAAATCCATT…
STR1074-6-2-1	TTAGATATTGCAGCGACAAATTGCTAAGTAAGGTGAGTTGGCTAGGCATAGTATCCGGTAGACTATCCGTGCTTTGATTCTCATAACCTGAACAACTTCTTACAGAACCGTTCCCATGGATGTACTTGATAGTCACTCACTACGTCGATTTAATAGTTCCCGCGAGAGAAACAACATGAACGATGGTACGTAATAAAAGTGCGAAATATATTGAGCTTCAGACGTAATCACCTTAGTAGGATTGCTATCGCAATTATTGTATCGGCGGCACAATTAGGCGGGGTCAACGATATCAGGAAAGATGAATATACCACCGGTCAACCGCCTCTAAAACAGAATCGCCTAGTGACGTGTGACCGGATTTGGCCAATTGCATTTCAGAGCACTGATAGATCCATT…
STR1074-7-1-1	TTAAGTATTGCTGCAACAAATTGCTAAGTAAGAAGAGCTGGCTAAAAATGGTATCCGGTAGACTACCCATGCGATAAAGTTTCTAACTAGGGCAATTCCTTACATAATCAACCTCGTAGATGTTCTTGATAGTCATTCTTCATATCGATTAACTAGTTATTGCGGGAAGTACAACATGAATGACAGTGGATGATTAAAATAAAGTGAAAAGTAGGTTTTAGACGTAACCATTCTAGCTGATTCACATCTATAATCATCGAATTGGCGGCTTAATTAAGCGGGGTCAACAGTTTCGAAGAAAATAACCATATCGTTAACTGATTTCTTCTGTGGTAAAATAGTCTAGTGACAGGTAATCAGATTTGATTAGATACATTCCTAGAAATTAATTGATTCGAT…
STR1075-1-1-1	TTAGATATTGCAGCGACAAATTGCTAAGTAAGGTGAGTTGGCTAGGCATAGTATCTGGTAGAATACCCGTGCTTTGATTCCCATAACTTGAACGACTCCTTACAGAACCGTTCCCATGGATGTACTCGATAGTCACTCACTACACTGATTAACTAGTTATCGCGAAAAATGCAACGTGTACGATGGTACGTAGTAAAAGTGCGAAATATATTGGGTTTCAGACGTAATCACCTTAGTAGGATTGCTATCGCAATTAGCGTATCTGCGGCACAATTAGGCGGGGTCAATGATTACAGGAAAGATGACTATATTATCGACCAACCGCCACCGTAACGGAATCTCCGAATATCATGTGGCTGGATTTGGCCAATTGCATTTCAGAGCACTGATAAATCCATT…
STR1075-2-5-1	TTAGATATTGCAGCGACAAAGTGCCGAGTAAGATAAGCTGGCTAGGCACAGTATCCGGTAGACTATCCGTGCTTTGATTCTCATAACCTGAACAACTTCTTACAGAACCGTTCCCATGGATGTACTTGATAGTCACTCACTACGTCGATTTAATAGTTATCGCGAGGAATGCAACATGTACGATGGTACGTAATAAAAGTGCGAAATATATTGGGTTTCAGACGTTATTACCTTAGTAGGATTGCTATCGCAATTAGCGTATCGGCGGCACAATTAGGCGGAATCAACGACAACAGGAGAGATAACTATATTACCGATTAACCTCCTCTGTAACGGAATCGCCGAATATCGTGTGACCGGGATTGGCCAATCGTATACCAGAGCACTGATAGATCCATT…
STR1076-3-5-1	TTAGATATTGCAGCGACAAATTGCTAAGTAAGGTGAGTTGGCTAGGCATAGTATCCGGTAGACTATCCGTGCTTTGATTCTCATAACCTGAACAACTTCTTACAGAACCGTTCCCATGGATGTACTTGATAGTCACTCACTACGTCGATTTAATAGTTCCCGCGAGAGAAACAACATGAACGATGGTACGTAATAAAAGTGCGAAATATATTGAGCTTCAGACGTAATCACCTTAGTAGGATTGCTATCGCAATTATTGTATCGGCGGCACAATTAGGCGGGGTCAACGATATCAGGAAAGATGAATATACCACCGGTCAACCGCCTCTAAAACAGAATCGCCTAGTGACGTGTGACCGGATTTGGCCAATTGCATTTCAGAGCACTGATAGATCCATT…
STR1077-5-5-1	TTAGATATTGCAGCGACAAATTGCCGAGTAAGATAAGCTGGCTAGGCACAGTACCTGGTAGACTATCCGTGCTTTGATTCTCATAACCTGAACATCTTCTTACAGAACCGTTCTCATGGATGTACTTGATAGTCACTCACTACGTCGATTTAATAGTTCTCGTGAGAAATGCAACGCAAGCGATGGCACGTAATAAAAGTGAGAAATATATTGGGTTTCAGACGTAATCACCTTACTAGGATTGCTATCGCAATTAGCGTACCGGCGGCACAATTAGGCGGGGCCAACGATATCAGGAAAGATGACTATACCACTAACCGACTGCCTCTGAAACAGAATCGCCGAATATCAGGTGACCGGATTTGGCCAATTGCATTTCAGAGCACTGATAAATCCATT…
STR1078-011114	TTAGATATTGCAGCGGCAAATTGCTAGGTAAGAAGAGCTAAAAAAGAATGGTATCCGGTAGACTACCTACTTGACAAAGTTTATAACTTGAACAACTCCTTACAGAACCGTTTTCACGGCTGTACTTGATAGCCACTCACTACGTCGCTTTAATAGTTATCACAGAAAATGTAACGCGAACGACGGTGGACGACTGAAGTAAAGTGAAAAGTAGGTTTTTAGCGTATTCGTTCTAGCTGATTCAAATCTATTTTCTGCGTATTGGCGGCATAATGAGGTAGGGCTAACGATATCGAGAAAGATAACTATACCACCAACCAACCGCCTCTGTGACAAAACAGCCTAATGTCATGCGACCAGATCTGATTAGACATATTCTTGAGCATTAATTGATCCGAC…
STR1078-5-5-1	TTAAGTATTGCTACAACAAATTGCTAAGTAAGAAGAGCTGGCTAAAAATGGTATCCGGTAGACTACCCATGCGATGAAGTTTCTAACTAGGGCAATTCCTTACATAATCAACTTCGTAGATGTTCTTGATAGTCATTCTTCATATCGATTAACTAGTTATCGCGGGAAGTACAACATGAATGACAGTGGATGATTAAAATAAAGTGAAAAGTAGGTTTTAGACGTAACCATTCTAGCTGATTTACATCTATAATCATCGAATTGGCGGCTTAATTAAGCGGGGTCAACAGTTTCGAAGAAAATAACCATACTGTTAACTGATTTCTTCTGTGGTAAAATAGTCTAGTGACAGGTAATCAGATTTGATTAGATACATTCCTAGAAATTAATTGATTCGAT…
STR1078-6-6-1	TTAGATATTGCAGCGGCAAATTGCTAGGTAAGAAGAGCTAAAAAAGAATGGTATCCGGTAGACTACCTACTTGACAAAGTTTATAACTTGAACAACTCCTTACAGAACCGTTTTCACGGCTGTACTTGATAGCCACTCACTACGTCGCTTTAATAGTTATCACAGAAAATGTAACGCGAACGACGGTGGACGACTGAAGTAAAGTGAAAAGTAGGTTTTTAGCGTATTCGTTCTAGCTGATTCAAATCTATTTTCTGCGTATTGGCGGCATAATGAGGTAGGGCTAACGATATCGAGAAAGATAACTATACCACCAACCAACCGCCTCTGTGACAAAACAGCCTAATGTCATGCGACCAGATCTGATTAGACATATTCTTGAGCATTAATTGATCCGAC…
STR1078-6-6-7	TTAGATATTGCAGCGGCAAATTGCTAGGTAAGAAGAGCTAAAAAAGAATGGTATCCGGTAGACTACCTACTTGACAAAGTTTATAACTTGAACAACTCCTTACAGAACCGTTTTCACGGCTGTACTTGATAGCCACTCACTACGTCGCTTTAATAGTTATCACAGAAAATGTAACGCGAACGACGGTGGACGACTGAAGTAAAGTGAAAAGTAGGTTTTTAGCGTATTCGTTCTAGCTGATTCAAATCTATTTTCTGCGTATTGGCGGCATAATGAGGTAGGGCTAACGATATCGAGAAAGATAACTATACCACCAACCAACCGCCTCTGTGACAAAACAGCCTAATGTCATGCGACCAGATCTGATTAGACATATTCTTGAGCATTAATTGATCCGAC…
STR1078-6-6-8	TTAGATATTGTAGCGACAAAGTGCCGAGTAAGATAAGCTGGCTAGGCACAGTATCCGGTAGACTATCCGTGCTTTGATTCTCATAACCTGAACAACTTTTTACAGAACCGTTCCCATGGATGTACTTGATAGTCACTCACTACGTCGATTTAATAGTTATCGCGAGGAATGCAACATGTACGATGGTACGTAATAAAAGTGCGAAATATATTGGGTTTCAGACGTTATCACCTTAGTAGGATTGCTATCGCAATTAGCGTATCGGCGGCACAATTAGACGGGGTCAACGACAACAGGAGAGATAACTATATTACCGATTAACCTCCTCTGTAACGGAATCGCCGAATATCGTGTGATCGGGATTGGCCAATCGTATACCAGAGCACTGATAGATCCATT…
STR1078-7-5-2	TTAGATATTGCAGCGACAAATAGCTAAGTAAGATAAGCTGGCTAGGAATAGTATCCGGTAGAATGCCCGTGCTTTGATTCCCATATCTTGGACAATTCCTTACAGAACCGTCCCCATGGATGTACTTGATAGTCACTCACTACGTCGATTTAATAGTTATCGCGAGGAATGCAACATGTACGATGGTACGTAATAAAAGTGCGAAATATATTGGGTTTCAGACGTAATCACCTTAGTAGGATTGCTATCGCAATTAGCGTATCGGCGGCACAATTAGGCGGGGTCAATGATTTCAGGAAAGATGACTATACCACCGGCCAATTGCCTCTGAAACGGAATCGCCGAATATCAGGTGACCGGATTTGGCCAATTGTATTTCAGAGCACTGATAGATTTATT…
STR1079-1-3-1	TTAGATATTGCAGCGACAAAGTGCCGAGTAAGATAAGCTGGCTAGGCACAGTATCCGGCAGACTATCCGTGCTTTGATTCTCATAACCTGAACAACTTCTTACAGAACCGTTCCCATGGATGTACTTGATAGTCACTCACTACGTCGATTTAATAGTTATCGCGAGGAATGCAACATGTACGATGGTACGTAATAAAAGTGCGAAATATATTGGGTTTCAGACGTTATCACCTTAGTAGGATTGCTATCGCAATTAGCGTATCGGCGGCACAATTAGACGGGGTCAACGACAACAGGAGAGATAACTATATTACCGATTAACCTCCTCTGTAACGGAATCGCCGAATATCGTGTGATCGGGATTGGCCAATCGTATACCAGAGCACTGATAGATCCATT…
STR1079-3-1-1	TTAGATATTGCAGCGACAAATAGCTAAGTAAGATAAGCTGGCTAGGAATAGTATCCGGTAGAATGCCCGTGCTTTGATTCCCATATCTTGGACAATTCCTTACAGAACCGTCCCCATGGATGTACTTGATAGTCACTCACTACGTCGATTTAATAGTTATCGCGAGGAATGCAACATGTACGATGGTACGTAATAAAAGTGCGAAATATATTGGGTTTCAGACGTAATCACCTTAGTAGGATTGCTATCGCAATTAGCGTATCGGCGGCACAATTAGGCGGGGTCAATGATTTCAGGAAAGATGACTATACCACCGGCCAATTGCCTCTGAAACGGAATCGCCGAATATCAGGTGACCGGATTTGGCCAATTGTATTTCAGAGCACTGATAGATTTATT…
STR1079-4-2-1	TTAGATATTGCAGCGACAAATTGCTAAGTAAGGTGAGTTGGCTAGGCATAGTATCTGGTAGAATACCCGTGCTTTGATTCCCATAACTTGAACGACTCCTTACAGAACCGTTCCCATGGATGTACTCGATAGTCACTCACTACACTGATTAACTAGTTATCGCGAAAAATGCAACGTGTACGATGGTACGTAATAAAAGTGCGAAATATATTGGGTTTCAGACGTAATCACCTTAGTAGGATTGCTATCGCAATTAGCGTATCTGCGGCACAATTAGGCGGGGTCAATGATTACAGGAAAGATGACTATATTATCGACCAACCGCCACCGTAACGGAATCTCCGAATATCATGTGGCCGGATTTGGCCAATTGCATTTCAGAGCACTGATAAATCCATT…
STR1079-4-5-1	TTAGATATTGTAGCGACAAAGTGCCGAGTAAGATAAGCTGGCTAGGCACAGTATCCGGTAGACTATCCGTGCTTTGATTCTCATAACCTGAACAACTTCTTACAGAACCGTTCCCATGGATGTACTTGATAGTCACTCACTACGTCGATTTAATAGTTATCGCGAGGAATGCAACATGTACGATGGTACGTAATAAAAGTGCGAAATATATTGGGTTTCAGACGTTATCACCTTAGTAGGATTGCTATCGCAATTAGCGTATCGGCGGCACAATTGGACGGGGTCAACGACAACAGGAGAGATAACTATATTACCGATTAACCTCCTCTGTAACGGAATCGCCGAATATCGTGTGATCGGGATTGGCCAATCGTATACCAGAGCACTGATAGATCCATT…
STR1079-5-1-1	TTAAGTATTGCTACAACAAATTGCTAAGTAAGAAGAGCTGGCTAAAAATGGTATCCGGTAGACTACCCATGCGATGAAGTTTCTAACTAGGGCAATTCCTTACATAATCAACTTCGTAGATGTTCTTGATAGTCATTCTTCATATCGATTAACTAGTTATCGCGGGAAGTACAACATGAATGACAGTGGATGATTAAAATAAAGTGAAAAGTAGGTTTTAGACGTAACCATTCTAGCTGATTTACATCTATAATCATCGAATTGGCGGCTTAATTAAGCGGGGTCAACAGTTTCGAAGAAAATAACCATACTGTTAACTGATTTCTTCTGTGGTAAAATAGTCTAGTGACAGGTAATCAGATTTGATTAGATACATTCCTAGAAATTAATTGATTCGAT…
STR1079-5-2-1	TTAGATATTGCAGCGACAAATTGCTAAGTAAGGTGAGTTGGCTAGGCATAGTATCTGGTAGAATACCCGTGCTTTGATTCCCATAACTTGAACGACTCCTTACAGAACCGTTCCCATGGATGTACTCGATAGTCACTCACTACACTGATTAACTAGTTATCGCGAAAAATGCAACGTGTACGATGGTACGTAATAAAAGTGCGAAATATATTGGGTTTCAGACGTAATCACCTTAGTAGGATTGCTATCGCAATTAGCGTATCTGCGGCACAATTAGGCGGGGTCAATGATTACAGGAAAGATGACTATATTATCGACCAACCGCCACCGTAACGGAATCTCCGAATATCATGTGGCCGGATTTGGCCAATTGCATTTCAGAGCACTGATAAATCCATT…
STR1079-5-2-2	TTAGATATTGCAGCGACAAATTGCTAAGTAAGGTGAGTTGGCTAGGCATAGTATCTGGTAGAATACCCGTGCTTTGATTCCCATAACTTGAACGACTCCTTACAGAACCGTTCCCATGGATGTACTCGATAGTCACTCACTACACTGATTAACTAGTTATCGCGAAAAATGCAACGTGTACGATGGTACGTAATAAAAGTGCGAAATATATTGGGTTTCAGACGTAATCACCTTAGTAGGATTGCTATCGCAATTAGCGTATCTGCGGCACAATTAGGCGGGGTCAATGATTACAGGAAAGATGACTATATTATCGACCAACCGCCACCGTAACGGAATCTCCGAATATCATGTGGCCGGATTTGGCCAATTGCATTTCAGAGCACTGATAAATCCATT…
STR1079-5-2-3	TTAGATATTGTAGCGACAAAGTGCCGAGTAAGATAAGCTGGCTAGGCACAGTATCCGGTAGACTATCCGTGCTTTGATTCTCATAACCTGAACAACTTCTTACAGAACCGTTCCCATGGATGTACTTGATAGTCACTCACTACGTCGATTTAATAGTTATCGCGAGGAATGCAACATGTACGATGGTACGTAATAAAAGTGCGAAATATATTGGGTTTCAGACGTTATCACCTTAGTAGGATTGCTATCGCAATTAGCGTATCGGCGGCACAATTGGACGGGGTCAACGACAACAGGAGAGATAACTATATTACCGATTAACCTCCTCTGTAACGGAATCGCCGAATATCGTGTGATCGGGATTGGCCAATCGTATACCAGAGCACTGATAGATCCATT…
STR1079-5-5-1	TTAGATATTGCAGCGACAAATTGCTAAGTAAGGTGAGTTGGCTAGGCATAGTATCCGGTAGACTATCCGTGCTTTGATTCTCATAACCTGAACAACTTCTTACAGAACCGTTCCCATGGATGTACTTGATAGTCACTCACTACGTCGATTTAATAGTTCCCGCGAGAGAAACAACATGAACGATGGTACGTAATAAAAGTGCGAAATATATTGAGCTTCAGACGTAATCACCTTAGTAGGATTGCTATCGCAATTATTGTATCGGCGGCACAATTAGGCGGGGTCAACGATATCAGGAAAGATGAATATACCACCGGTCAACCGCCTCTAAAACAGAATCGCCTAGTGACGTGTGACCGGATTTGGCCAATTGCATTTCAGAGCACTGATAGATCCATT…
STR1079-6-5-1	TTAGATATTGCAGCGACAAAGTGCCGAGTAAGATAAGCTGGCTAGGCACAGTATCCGGTAGACTATCCGTGCTTTGATTCTCATAACCTGAACAACTTCTTACAGAACCGTTCCCATGGATGTACTTGATAGTCACTCACTACGTCGATTTAATAGTTATCGCGAGGAATGCAACATGTACGATGGTACGTAATAAAAGTGCGAAATATATTGGGTTTCAGACGTTATTACCTTAGTAGGATTGCTATCGCAATTAGCGTATCGGCGGCACAATTAGGCGGAATCAACGACAACAGGAGAGATAACTATATTACCGATTAACCTCCTCTGTAACGGAATCGCCGAATATCGTGTGACCGGGATTGGCCAATCGTATACCAGAGCACTGATAGATCCATT…
STR1081-1-1-1	TTAGATATTGCAGCGACAAATTGCTAAGTAAGGTGAGTTGGCTAGGCATAGTATCCGGTAGACTATCCGTGCTTTGATTCTCATAACCTGAACAACTTCTTACAGAACCGTTCCCATGGATGTACTTGATAGTCACTCACTACGTCGATTTAATAGTTCCCGCGAGAGAAACAACATGAACGATGGTACGTAATAAAAGTGCGAAATATATTGAGCTTCAGACGTAATCACCTTAGTAGGATTGCTATCGCAATTATTGTATCGGCGGCACAATTAGGCGGGGTCAACGATATCAGGAAAGATGAATATACCACCGGTCAACCGCCTCTAAAACAGAATCGCCTAGTGACGTGTGACCGGATTTGGCCAATTGCATTTCAGAGCACTGATAGATCCATT…
STR1081-1-1-3	TTAGATATTGCAGCGACAAATTGCTAAGTAAGGTGAGTTGGCTAGGCATAGTATCCGGTAGACTATCCGTGCTTTGATTCTCATAACCTGAACAACTTCTTACAGAACCGTTCCCATGGATGTACTTGATAGTCACTCACTACGTCGATTTAATAGTTCCCGCGAGAGAAACAACATGAACGATGGTACGTAATAAAAGTGCGAAATATATTGAGCTTCAGACGTAATCACCTTAGTAGGATTGCTATCGCAATTATTGTATCGGCGGCACAATTAGGCGGGGTCAACGATATCAGGAAAGATGAATATACCACCGGTCAACCGCCTCTAAAACAGAATCGCCTAGTGACGTGTGACCGGATTTGGCCAATTGCATTTCAGAGCACTGATAGATCCATT…
STR1081-2-1-1	TTAGATATTGCAGCGACAAATTGCTAAGTAAGGTGAGTTGGCTAGGCATAGTATCCGGTAGACTATCCGTGCTTTGATTCTCATAACCTGAACAACTTCTTACAGAACCGTTCCCATGGATGTACTTGATAGTCACTCACTACGTCGATTTAATAGTTCCCGCGAGAGAAACAACATGAACGATGGTACGTAATAAAAGTGCGAAATATATTGAGCTTCAGACGTAATCACCTTAGTAGGATTGCTATCGCAATTATTGTATCGGCGGCACAATTAGGCGGGGTCAACGATATCAGGAAAGATGAATATACCACCGGTCAACCGCCTCTAAAACAGAATCGCCTAGTGACGTGTGACCGGATTTGGCCAATTGCATTTCAGAGCACTGATAGATCCATT…
STR1081-2-1-2	TTAGATATTGCAGCGACAAATTGCTAAGTAAGGTGAGTTGGCTAGGCATAGTATCCGGTAGACTATCCGTGCTTTGATTCTCATAACCTGAACAACTTCTTACAGAACCGTTCCCATGGATGTACTTGATAGTCACTCACTACGTCGATTTAATAGTTCCCGCGAGAGAAACAACATGAACGATGGTACGTAATAAAAGTGCGAAATATATTGAGCTTCAGACGTAATCACCTTAGTAGGATTGCTATCGCAATTATTGTATCGGCGGCACAATTAGGCGGGGTCAACGATATCAGGAAAGATGAATATACCACCGGTCAACCGCCTCTAAAACAGAATCGCCTAGTGACGTGTGACCGGATTTGGCCAATTGCATTTCAGAGCACTGATAGATCCATT…
STR1081-3-1-1	TTAGATATTGCAGCGACAAATTGCTAAGTAAGGTGAGTTGGCTAGGCATAGTATCCGGTAGACTATCCGTGCTTTGATTCTCATAACCTGAACAACTTCTTACAGAACCGTTCCCATGGATGTACTTGATAGTCACTCACTACGTCGATTTAATAGTTCCCGCGAGAGAAACAACATGAACGATGGTACGTAATAAAAGTGCGAAATATATTGAGCTTCAGACGTAATCACCTTAGTAGGATTGCTATCGCAATTATTGTATCGGCGGCACAATTAGGCGGGGTCAACGATATCAGGAAAGATGAATATACCACCGGTCAACCGCCTCTAAAACAGAATCGCCTAGTGACGTGTGACCGGATTTGGCCAATTGCATTTCAGAGCACTGATAGATCCATT…
STR1081-3-5-1	TTAGATATTGCAGCGACAAATTGCTAAGTAAGGTGAGTTGGCTAGGCATAGTATCCGGTAGACTACCCGTGCTTTGATTCTCATAACCTGAACAACTTCTTACAGAACCGTTCCCATGGATGTTCTTGATAGTCACTCACTACGTCGATTTAATAGTTCTTGTGAGAGAAACAACATGAACGATGGTACGTAATAAAAGTGCGAAATATATTGAGCTTCAGACGTAATCACCTTAGTAGGATTGCTATCGCAATTAGTGTATCGGCGGCACAATTAGGCGGGGTCAATGATTTCAGGAAAGATGAATATACCACCGGTTAACCGCCTCTAAAACAGAATCGCCTAGTGACGTGTGACCGGATTTGGCCAATTGCATTTCAGAGCACTGATAGATCCATT…
STR1081-4-1-1	TTAGATATTGCAGCGACAAATTGCTAAGTACGGTGAGCTGGCTAGGCGTGGTATCTGGTGGACTATCCGTGCTTTGATTCTCATAACCTGAACAACTTCTTACAGAACCGTTCCCATGGCTGTACTTGATAGTCACTCACTACGTCGATTTAATAGTTATCGCGAGGAATGCAACATGTACGATGGTACGTAATAAAGGTGCGAAATATATTGGGCTTCAGACATAATCACCTTAGTAGGACTGCTATCGCAATTATCGTATCGGCGGTACAATTAGGCGGGGCCAACGATATCAAGAAAGATAACTATACCACTAACCGACCGCCTCTAAAACGGAATCGCCGAATATCATGTGGCCGGATTTGGCCAATTGCATTTCAGAGCACTGATAAATCCATT…
STR1081-4-1-3	TTAGATATTGCAGCGACAAAGTGCCGAGTAAGATAAGCTGGCTAGGCACAGTATCCGGTAGACTATCCGTGCTTTGATTCTCATAACCTGAACAACTTCTTACAGAACCGTTCCCATGGATGTACTTGATAGTCACTCACTACGTCGATTTAATAGTTATCGCGAGGAATGCAACATGTACGATGGTACGTAATAAAAGTGCGAAATATATTGGGTTTCAGACGTTATTACCTTAGTAGGATTGCTATCGCAATTAGCGTATCGGCGGCACAATTAGGCGGGATCAACGACAACAGGAGAGATAACTATATTACCGATTAACCTCCTCTGTAACGGAATCGCCGAATATCGTGTGACCGGGATTGGCCAATCGTATACCAGAGCACTGATAGATCCATT…
STR1081-4-5-1	TTAGATATTGCAGCGACAAATTGCTAAGTACGGTGAGCTGGCTAGGCGTGGTATCTGGTGGACTATCCGTGCTTTGATTCTCATAACCTGAACAACTTCTTACAGAACCGTTCCCATGGCTGTACTTGATAGTCACTCACTACGTCGATTTAATAGTTATCGCGAGGAATGCAACATGTACGATGGTACGTAATAAAGGTGCGAAATATATTGGGCTTCAGACATAATCACCTTAGTAGGACTGCTATCGCAATTATCGTATCGGCGGTACAATTAGGCGGGGCCAACGATATCAAGAAAGATAACTATACCACTAACCGACCGCCTCTAAAACGGAATCGCCGAATATCATGTGGCCGGATTTGGCCAATTGCATTTCAGAGCACTGATAAATCCATT…
STR1081-4-6-1	TTAGATATTGCAGCGACAAATTGCTAAGTACGGTGAGCTGGCTAGGCGTGGTATCTGGTGGACTATCCGTGCTTTGATTCTCATAACCTGAACAACTTCTTACAGAACCGTTCCCATGGCTGTACTTGATAGTCACTCACTACGTCGATTTAATAGTTATCGCGAGGAATGCAACATGTACGATGGTACGTAATAAAGGTGCGAAATATATTGGGCTTCAGACATAATCACCTTAGTAGGACTGCTATCGCAATTATCGTATCGGCGGTACAATTAGGCGGGGCCAACGATATCAAGAAAGATAACTATACCACTAACCGACCGCCTCTAAAACGGAATCGCCGAATATCATGTGGCCGGATTTGGCCAATTGCATTTCAGAGCACTGATAAATCCATT…
STR1083-6-5-1	TTAGATATTGTAGCGACAAAGTGCCGAGTAAGATAAGCTGGCTAGGCACAGTATCCGGTAGACTATCCGTGCTTTGATTCTCATAACCTGAACAACTTTTTACAGAACCGTTCCCATGGATGTACTTGATAGTCACTCACTACGTCGATTTAATAGTTATCGCGAGGAATGCAACATGTACGATGGTACGTAATAAAAGTGCGAAATATATTGGGTTTCAGACGTTATCACCTTAGTAGGATTGCTATCGCAATTAGCGTATCGGCGGCACAATTAGACGGGGTCAACGACAACAGGAGAGATAACTATATTACCGATTAACCTCCTCTGTAACGGAATCGCCGAATATCGTGTGATCGGGATTGGCCAATCGTATACCAGAGCACTGATAGATCCATT…
STR1084-4-3-1	TTAGATATTGCAGCGGCAAATTGCTAGGTAAGAAGAGCTAAAAAAGAATGGTATCCGGTAGACTACCTACTTGACAAAGTTTATAACTTGAACAACTCCTTACAGAACCGTTTTCACGGCTGTACTTGATAGCCACTCACTACGTCGCTTTAATAGTTATCACAGAAAATGTAACGCGAACGACGGTGGACGACTGAAGTAAAGTGAAAAGTAGGTTTTTAGCGTATTCGTTCTAGCTGATTCAAATCTATTTTCTGCGTATTGGCGGCATAATGAGGTAGGGCTAACGATATCGAGAAAGATAACTATACCACCAACCAACCGCCTCTGTGACAAAACAGCCTAATGTCATGCGACCAGATCTGATTAGACATATTCTTGAGCATTAATTGATCCGAC…
STR1087-1-1-1	TTAGATATTGCAACGACAAAGTGCCGAGTAAGATAAGCTGGCTAGGCACAGTATCCGGTAGACTATCCGTGCTTTGATTCTCATAACCTGAACAACTTCTTACAGAACCGTTCCCATGGATGTACTTGATAGTCACTCACTACGTCGATTTAATAGTTATCGCGAGGAATGCAACATGTACGATGGTACGTAATAAAAGTGCGAAATATATTGGGTTTCAGACGTTATTACCTTAGTAGGATTGCTATCGCAATTAGCGTATCGGCGGCACAATTAGGCGGGATCAACGACAACAGGAGAGATAACTATATTACCGATTAACCTCCTCTGTAACGGAATCGCCGAATATCGTGTGACCGGGATTGGCCAATCGTATACCAGAGCACTGATAGATCCATT…
STR1087-2-1-1	TTAGATATTGCAACGACAAAGTGCCGAGTAAGATAAGCTGGCTAGGCACAGTATCCGGTAGACTATCCGTGCTTTGATTCTCATAACCTGAACAACTTCTTACAGAACCGTTCCCATGGATGTACTTGATAGTCACTCACTACGTCGATTTAATAGTTATCGCGAGGAATGCAACATGTACGATGGTACGTAATAAAAGTGCGAAATATATTGGGTTTCAGACGTTATTACCTTAGTAGGATTGCTATCGCAATTAGCGTATCGGCGGCACAATTAGGCGGGATCAACGACAACAGGAGAGATAACTATATTACCGATTAACCTCCTCTGTAACGGAATCGCCGAATATCGTGTGACCGGGATTGGCCAATCGTATACCAGAGCACTGATAGATCCATT…
STR1088-3-1-1	TTAGATATTGTAGCGACAAAGTGCCGAGTAAGATAAGCTGGCTAGGCACAGTATCCGGTAGACTATCCGTGCTTTGATTCTCATAACCTGAACAACTTCTTACAGAACCGTTCCCATGGATGTACTTGATAGTCACTCACTACGTCGATTTAATAGTTATCGCGAGGAATGCAACATGTACGATGGTACGTAATAAAAGTGCGAAATATATTGGGTTTCAGACGTTATCACCTTAGTAGGATTGCTATCGCAATTAGCGTATCGGCGGCACAATTGGACGGGGTCAACGACAACAGGAGAGATAACTATATTACCGATTAACCTCCTCTGTAACGGAATCGCCGAATATCGTGTGATCGGGATTGGCCAATCGTATACCAGAGCACTGATAGATCCATT…
STR1089-1-1-1	TTAGATATTGCAGCGACAAAGTGCTAAGTACGATGAGCTGGCTAGGCATAGTATCCGGTAGAATACCCGTGCTTTGATTCTCATAACTTGAACAACTCCTTACAGAACCGTTCCCATGAATACTCTTGATAGTCACTCACTACGTCGATTTAATAGTTATTGTGAGAAATGTAACATGAACGATGGTACGTAATAAAAATGCGAAATATATTGGGCTTCAGACGTAATCACCTTAGTAGGATTGCTATCGCAATTAGCGTATCGGCGGCACAATTAGGCGGGGTCAATGATTTCAAGAAGGATGACTATATTACCGATTAGCTGCCTTTGAAACAGAATCGCTTAATATCATGTGACCGGATTTGGCCAATCGCATTTCAGAGCACTGATAGATCCATT…
STR1090-1-1-1	TTAGATATTGCAGCGACAAAGTGCTAAGTACGATGAGCTGGCTAGGCATAGTATCCGGTAGAATACCCGTGCTTTGATTCTCATAACTTGAACAACTCCTTACAGAACCGTTCCCATGAATACTCTTGATAGTCACTCACTACGTCGATTTAATAGTTATTGTGAGAAATGTAACATGAACGATGGTACGTAATAAAAATGCGAAATATATTGGGCTTCAGACGTAATCACCTTAGTAGGATTGCTATCGCAATTAGCGTATCGGCGGCACAATTAGGCGGGGTCAATGATTTCAAGAAGGATGACTATATTACCGATTAGCTGCCTTTGAAACAGAATCGCTTAATATCATGTGACCGGATTTGGCCAATCGCATTTCAGAGCACTGATAGATCCATT…
STR1090-2-1-1	TTAGATATTGCAGCGACGAGTTGCTAAGTGAGATGAGCTGGCTAGGAATGGTACCCGGTAGACTACCCATTTTTTGGTTCCCCTAATTTGAGCAACTCCTTACAGAGTTGTTTCCGTAGATGTTTTTGATAATTACTCACTACGTCGATTTTATAGCCATCGCGAAAAATGCAGCGTAAGTAGTGGTACGTAATAAAAGTGCGAAATATATTGGGCTCCAGATGTAACCACCTTGGTAGGATTGCTATCGCAATTAGCATGTCGGCGGCACAATTAGGCGGGGTCAACAATTTCGAGAAAGATAGCTACGTCACCGACCAATCTCCTCTGTAACAAAGTCGCCTAACATCATGTAACCAAATTTAGCCAATTGCGCTCTAGAGCACAGATAGATCTAAT…
STR1091-051114	TTAGATACTGCAGCGACAAAGTGCTAAGTACGATGAGCTGGCTAGGCATAGTATCCGGTAGAATACCCGTGCTTTGATTCTCATAACTTGAACAACTCCTTACAGAACCGTTCCCATGAATACTCTTGATAGTCACTCACTACGTCGATTTAATAGTTATTGTGAGAAATGTAACATGAACGATGGTACGTAATAAAAATGCGAAATATATTGGGCTTCAGACGTAATCACCTTAGTAGGATTGCTATCGCAATTAGCGTATCGGCGGCACAATTAGGCGGGGTCAATGATTTCAAGAAGGATGACTATATTACCGATTAGCTGCCTCTGAAACAGAATCGCTTAATATCATGTGACCGGATTTGGCCAATCGCATTTCAGAGCACTGATAGATCCATT…
STR1091-110714	TTAGATATTGCAGCGACAAGTTGCTAATTGAGATGAGCTGGCTAGGAATGGTACCCGGTAGACTACCCATTTTTTGGTTCCCCTAACTTGAGCAACTCCTTACAGAGTCGTTTCCGTAGATGTTTTTGATAATTACTCACTACGTCGATTTTATAGCCATCGCGAAAAATGCAGCGTAAGTAGTGGTACGTAATAAAAGTGCGAAATATATTGGGCTCCAGATGTAACCACCTTGGTAGGATTGCTATCGCAATTAGCATGTCGGCGGCACAATTAGGCGGGGTCAACAATTTCGAGAAAGATAGCTACGTCACCGACCAATCTCCTCTGTAACAAAGTCGCCTGACATCATGTAACCAGATTTGGCCAATTGCGCTCTAGAGCACAGATAGATCTAAT…
STR1091-1-6-1	CCAAATATTGCTGCAACAAATTGCCGAGTAAGATAAGCTGGCTAGGCGTGGTATCCGGTAGACTATCCGTGCTTTGATTCTCATAACCTGAACAACTCCTTACAGAACCGTTCCCATGGATGTACTTGATAGTCACTCACTACGTCGATTTAATAGTTATCGCGAGGAATGCAACATGTACGATGGTACGTAATAAAAGTGCGAAATATATTGGGTTTCAGACGTAATCACCTTAGTAGGATTGCTATCGCAATTAGCGTATCGACGGCACAATTAGGCGGGGTCAATGATTTTAGGAAAGATGACTATACCACCGACCAACTGCCACTGTAACGGAATCGCCGAATATCGTGTGACCGGGATTGGCCAATCGCATTTCAGAGCACAGATAGATTCAAT…
STR1091-3-6-1	TTAGATATTGCAGCGACAAATAGCTAAGTAAGATGAGTTGGCTAGGCGTGAAATCCGGTGAAATACCCGTGCTTTGATTCCCATAACTTGAACAATTCCTTACAGAACCGTCCTCATGGCTGTACTCGATAGTCACTCACTACGTCGATTTAATAGTTACCGCGAGAAATGCAACGCAAGCGATGGTACGTAATAAAAGTGCGAAATATATTGGGTTTCAGACGTAATCATCTTAGTAGGATTGCTATCGCAATTAGCGTATCTGCGGCACAATTAGGCGGGGCCAACGATAACAAGAAAGATGACTGTACCACTAACCGACCGCCTCTAAAACGGAATCGCCTAATATCATGTGGCCGGATTTGGCCAATTGCATTTCAGAGCACTGATAAATCCATT…
STR1091-5-1-1	TTAGATATTGCAGCGACAAATAGCTAAGTAAGATGAGTTGGCTAGGCGTGAAATCCGGTGAAATACCCGTGCTTTGATTCCCATAACTTGAACAATTCCTTACAGAACCGTCCTCATGGCTGTACTCGATAGTCACTCACTACGTCGATTTAATAGTTACCGCGAGAAATGCAACGCAAGCGATGGTACGTAATAAAAGTGCGAAATATATTGGGTTTCAGACGTAATCATCTTAGTAGGATTGCTATCGCAATTAGCGTATCTGCGGCACAATTAGGCGGGGCCAACGATAACAAGAAAGATGACTGTACCACTAACCGACCGCCTCTAAAACGGAATCGCCTAATATCATGTGGCCGGATTTGGCCAATTGCATTTCAGAGCACTGATAAATCCATT…
STR1096-1-1-1	TTAGATATTGCAGCGACAAATTGCTAAGTAAGGTGAGTTGGCTAGGCATAGTATCTGGTAGAATACCCGTGCTTTGATTCCCATAACTTGAACGACTCCTTACAGAACCGTTCCCATGGATGTACTCGATAGTCACTCACTACACTGATTAACTAGTTATCGCGAAAAATGCAACGTGTACGATGGTACGTAGTAAAAGTGCGAAATATATTGGGTTTCAGACGTAATCACCTTAGTAGGATTGCTATCGCAATTAGCGTATCTGCGGCACAATTAGGCGGGGTCAATGATTACAGGAAAGATGACTATATTATCGACCAACCGCCACCGTAACGGAATCTCCGAATATCATGTGGCTGGATTTGGCCAATTGCATTTCAGAGCACTGATAAATCCATT…
STR1098-1-1-1	CCAAATATTGCTGCAACAAATTGCCGAGTAAGATAAGCTGGCTAGACGTGGTATCCGGTAGACTATCCGTGCTTTGATTCTCATAACCTGAACAACTCCTTACAGAACCGTTCCCATGGATGTACTTGATAGTCACTCACTACGTCGATTTAATAGTTATCGCGAGGAATGCAACATGTACGATGGTACGTAATAAAAGTGCGAAATATATTGGGTTTCAGACGTAATCACCTTAGTAGGATTGCTATCGCAATTAGCGTATCGACGGCACAATTAGGCGGGGTCAATGATTTTAGGAAAGATGACTATACCACCGACCAACTGCCACTGTAACGGAATCGCCGAATATCGTGTGACCGGGATTGGCCAATCGCATTTCAGAGCACAGATAGATTCAAT…
STR1099-1-1-1	TTAGATATTGCAGCGACAAAGTGCTAAGTACGATGAGCTGGCTAGGCATAGTATCCGGTAGAATACCCGTGCTTTGATTCTCATAACTTGAACAACTCCTTACAGAACCGTTCCCATGAATACTCTTGATAGTCACTCACTACGTCGATTTAATAGTTATTGTGAGAAATGTAACATGAACGATGGTACGTAATAAAAGTGCGAAATATATTGGGCTTCAGACGTAATCACCTCAGTAGGATTGCTATCGCAATTAGCGTATCGGCGGCACAATTAGGCGGGGTCAATGATTTCAAGAAGGATGACTATATTACCGATTAGCTGCCTCTGAAACAGAATCGCTTAATATCATGTGACCGGATTTGGCCAATCGCATTTCAGAGCACTGATAGATCCATT…
STR1099-2-1-1	TTAGATATTGCAGCGACAAAGTGCTAAGTACGATGAGCTGGCTAGGCATAGTATCCGGTAGAATACCCGTGCTTTGATTCTCATAACTTGAACAACTCCTTACAGAACCGTTCCCATGAATACTCTTGATAGTCACTCACTACGTCGATTTAATAGTTATTGTGAGAAATGTAACATGAACGATGGTACGTAATAAAAGTGCGAAATATATTGGGCTTCAGACGTAATCACCTCAGTAGGATTGCTATCGCAATTAGCGTATCGGCGGCACAATTAGGCGGGGTCAATGATTTCAAGAAGGATGACTATATTACCGATTAGCTGCCTCTGAAACAGAATCGCTTAATATCATGTGACCGGATTTGGCCAATCGCATTTCAGAGCACTGATAGATCCATT…
STR1099-5-1-1	TTAGATGTAGCAGTGATAAGTTGTTAAGTAAGATGAGCCGGCTAGAAATGGTATCCAATAGTCAATCCATTTTTTGGTTCCCCTTACTTGAGCAACTCCTGACGTTATCAACCTCACGGCCGTTCCTGGTAATTGCTTTTCGTATCAAGTAACCAGCCATCGCGAAAAATGCGACGCAAGCGATAATACGTAATAAGAGCGCGAAATATATTAGGTTTTAGACGTAATCACCTTAGTAGGATTGCTATTGCAACTAGCGAACTGGTCACACAATTAAGCGGGGTCAACAATTACAAGAAAGATAACTATATTACCGACCAATCTCCACTGTAGTGGAATCGTTTAATATCATATGACCAGATTTGGCCGGTTGCGCTCTAGAGCACAGGATGTCTTAAT…
STR1099-5-2-1	TTAGATGTAGCAGTGATAAGTTGTTAAGTAAGATGAGCCGGCTAGAAATGGTATCCAATAGTCAATCCATTTTTTGGTTCCCCTTACTTGAGCAACTCCTGACGTTATCAACCTCACGGCCGTTCCTGGTAATTGCTTTTCGTATCAAGTAACCAGCCATCGCGAAAAATGCGACGCAAGCGATAATACGTAATAAGAGCGCGAAATATATTAGGTTTTAGACGTAATCACCTTAGTAGGATTGCTATTGCAACTAGCGAACTGGTCACACAATTAAGCGGGGTCAACAATTACAAGAAAGATAACTATATTACCGACCAATCTCCACTGTAGTGGAATCGTTTAATATCATATGACCAGATTTGGCCGGTTGCGCTCTAGAGCACAGGATGTCTTAAT…
STR1100-4-5-1	TTAGATATTGCAGCGGCAAATTGCTAGGTAAGAAGAGCTAAAAAAGAATGGTATCCGGTAGACTACCTACTTGACAAAGTTTATAACTTGAACAACTCCTTACAGAACCGTTTTCACGGCTGTACTTGATAGCCACTCACTACGTCGCTTTAATAGTTATCACAGAAAATGTAACGCGAACGACGGTGGACGACTGAAGTAAAGTGAAAAGTAGGTTTTTAGCGTATTCGTTCTAGCTGATTCAAATCTATTTTCTGCGTATTGGCGGCATAATGAGGTAGGGCTAACGATATCGAGAAAGATAACTATACCACCAACCAACCGCCTCTGTGACAAAACAGCCTAATGTCATGCGACCAGATCTGATTAGACATATTCTTGAGCATTAATTGATCCGAC…
STR1100-6-1-1	TTAGATACTGCAGCGACAAAGTGCTAAGTACGATGAGCTGGCTAGGCATAGTATCCGGTAGAATACCCGTGCTTTGATTCTCATAACTTGAACAACTCCTTACAGAACCGTTCCCATGAATACTCTTGATAGTCACTCACTACGTCGATTTAATAGTTATTGTGAGAAATGTAACATGAACGATGGTACGTAATAAAAATGCGAAATATATTGGGCTTCAGACGTAATCACCTTAGTAGGATTGCTATCGCAATTAGCGTATCGGCGGCACAATTAGGCGGGGTCAATGATTTCAAGAAGGATGACTATATTACCGATTAGCTGCCTCTGAAACAGAATCGCTTAATATCATGTGACCGGATTTGGCCAATCGCATTTCAGAGCACTGATAGATCCATT…
STR1100-7-1-1	TTAGATACTGCAGCGACAAAGTGCTAAGTACGATGAGCTGGCTAGGCATAGTATCCGGTAGAATACCCGTGCTTTGATTCTCATAACTTGAACAACTCCTTACAGAACCGTTCCCATGAATACTCTTGATAGTCACTCACTACGTCGATTTAATAGTTATTGTGAGAAATGTAACATGAACGATGGTACGTAATAAAAATGCGAAATATATTGGGCTTCAGACGTAATCACCTTAGTAGGATTGCTATCGCAATTAGCGTATCGGCGGCACAATTAGGCGGGGTCAATGATTTCAAGAAGGATGACTATATTACCGATTAGCTGCCTCTGAAACAGAATCGCTTAATATCATGTGACCGGATTTGGCCAATCGCATTTCAGAGCACTGATAGATCCATT…
STR1101-3-5-1	TTAGATACTGCAGCGACAAAGTGCTAAGTACGATGAGCTGGCTAGGCATAGTATCCGGTAGAATACCCGTGCTTTGATTCTCATAACTTGAACAACTCCTTACAGAACCGTTCCCATGAATACTCTTGATAGTCACTCACTACGTCGATTTAATAGTTATTGTGAGAAATGTAACATGAACGATGGTACGTAATAAAAATGCGAAATATATTGGGCTTCAGACGTAATCACCTTAGTAGGATTGCTATCGCAATTAGCGTATCGGCGGCACAATTAGGCGGGGTCAATGATTTCAAGAAGGATGACTATATTACCGATTAGCTGCCTCTGAAACAGAATCGCTTAATATCATGTGACCGGATTTGGCCAATCGCATTTCAGAGCACTGATAGATCCATT…
STR1104-1-1-1	TTAGATATTGCAGCGACAAAGTGCCGAGTAAGATAAGCTGGCTAGGCACAGTATCCGGTAGACTATCCGTGCTTTGATTCTCATAACCTGAACAACTTCTTACAGAACCGTTCCCATGGATGTACTTGATAGTCACTCACTACGTCGATTTAATAGTTATCGCGAGGAATGCAACATGTACGATGGTACGTAATAAAAGTGCGAAATATATTGGGTTTCAGACGTTATTACCTTAGTAGGATTGCTATCGCAATTAGCGTATCGGCGGCACAATTAGGCGGGATCAACGACAACAGGAGAGATAACTATATTACCGATTAACCTCCTCTGTAACGGAATCGCCGAATATCGTGTGACCGGGATTGGCCAATCGTATACCAGAGCACTGATAGATCCATT…
STR1104-3-1-1	TTAGATACTGCAGCGACAAAGTGCTAAGTACGATGAGCTGGCTAGGCATAGTATCCGGTAGAATACCCGTGCTTTGATTCTCATAACTTGAACAACTCCTTACAGAACCGTTCCCATGAATACTCTTGATAGTCACTCACTACGTCGATTTAATAGTTATTGTGAGAAATGTAACATGAACGATGGTACGTAATAAAAATGCGAAATATATTGGGCTTCAGACGTAATCACCTTAGTAGGATTGCTATCGCAATTAGCGTATCGGCGGCACAATTAGGCGGGGTCAATGATTTCAAGAAGGATGACTATATTACCGATTAGCTGCCTCTGAAACAGAATCGCTTAATATCATGTGACCGGATTTGGCCAATCGCATTTCAGAGCACTGATAGATCCATT…
STR1111-1-1-1	TTAGATATTGCAGCGACAAATTGCTAAGCAAGGTGAGTTGGCTAGGCATAGTATCTGGTAGAATACCCGTGCTTTGATTCCCATAACTTGAACGACTCCTTACAGAACCGTTCCCATGGATGTACTCGATAGTCACTCACTACACTGATTAACTAGTTATCGCGAAAAATGCAACGTGTACGATGGTACGTAATAAAAGTGCGAAATATATTGGGTTTCAGACGTAATCACCTTAGTAGGATTGCTATCGCAATTAGCGTATCTGCGGCACAATTAGGCGGGGTCAATGATTACAGGAAAGATGACTATATTATCGACCAACCGCCACCGTAACGGAATCTCCGAATATCATGTGGCCGGATTTGGCCAATTGCATTTCAGAGCACTGATAAATCCATT…
STR1111-3-1-1	TTAGATATTGCAGCGACAAATTGCTAAGCAAGGTGAGTTGGCTAGGCATAGTATCTGGTAGAATACCCGTGCTTTGATTCCCATAACTTGAACGACTCCTTACAGAACCGTTCCCATGGATGTACTCGATAGTCACTCACTACACTGATTAACTAGTTATCGCGAAAAATGCAACGTGTACGATGGTACGTAATAAAAGTGCGAAATATATTGGGTTTCAGACGTAATCACCTTAGTAGGATTGCTATCGCAATTAGCGTATCTGCGGCACAATTAGGCGGGGTCAATGATTACAGGAAAGATGACTATATTATCGACCAACCGCCACCGTAACGGAATCTCCGAATATCATGTGGCCGGATTTGGCCAATTGCATTTCAGAGCACTGATAAATCCATT…
STR1120-181113	TTAGATATTGCAGCGGCAAATTGCTAGGTAAGAAGAGCTAAAAAAGAATGGTATCCGGTAGACTACCTACTTGACAAAGTTTATAACTTGAACAACTCCTTACAGAACCGTTTTCACGGCTGTACTTGATAGCCACTCACTACGTCGCTTTAATAGTTATCACAGAAAATGTAACGCGAACGACGGTGGACGACTGAAGTAAAGTGAAAAGTAGGTTTTTAGCGTATTCGTTCTAGCTGATTCAAATCTATTTTCTGCGTATTGGCGGCATAATGAGGTAGGGCTAACGATATCGAGAAAGATAACTATACCACCAACCAACCGCCTCTGTGACAAAACAGCCTAATGTCATGCGACCAGATCTGATTAGACATATTCTTGAGCATTAATTGATCCGAC…
STR1120-201113	TTAGATATTGCAGCGGCAAATTGCTAGGTAAGAAGAGCTAAAAAAGAATGGTATCCGGTAGACTACCTACTTGACAAAGTTTATAACTTGAACAACTCCTTACAGAACCGTTTTCACGGCTGTACTTGATAGCCACTCACTACGTCGCTTTAATAGTTATCACAGAAAATGTAACGCGAACGACGGTGGACGACTGAAGTAAAGTGAAAAGTAGGTTTTTAGCGTATTCGTTCTAGCTGATTCAAATCTATTTTCTGCGTATTGGCGGCATAATGAGGTAGGGCTAACGATATCGAGAAAGATAACTATACCACCAACCAACCGCCTCTGTGACAAAACAGCCTAATGTCATGCGACCAGATCTGATTAGACATATTCTTGAGCATTAATTGATCCGAC…
